# Supplementary material for: Novel metrics reveal new structure and unappreciated heterogeneity in Caenorhabditis elegans development
Source: PLoS Comput Biol. 2023 Dec 19;19(12):e1011733. doi: 10.1371/journal.pcbi.1011733 (PMC10763962; doi:10.1371/journal.pcbi.1011733)
Supplement: S1 Dataset — Text file listing the number, type, and p-value analyzing whether RNAi embryos with specific genes knocked down were significantly overrepresented in each cluster, from the hierarchically clustered union distance matrix (Fig 4A) between all embryos and its corresponding dendrogram (S1 Fig). P-values were calculated with Boschloo’s Test. (TXT) [file pcbi.1011733.s007.txt]

RNAi embryos in each cluster

Cluster 1
Gene, Number of Embryos in Cluster, Enrichment Analysis P-value
AMA-1 , 1 , 0.09515025998624285
APX-1 , 1 , 0.12309916595939989
CBP-1 , 2 , 0.005838616877274911
CDC-37 , 1 , 0.12309916595939989
CDK-7 , 1 , 0.10912067154400479
CUL-1 , 1 , 0.1512708621217088
F35F11.1 , 1 , 0.09515025998624285
F55A3.7 , 3 , 9.731402795344155e-05
LET-711 , 1 , 0.10912067154400479
MEX-3 , 1 , 0.12309916595939989
NMY-2 , 1 , 0.09515025998624285
PAR-2 , 2 , 0.0042307777196214065
PAR-6 , 1 , 0.08027831515855484
R05H5.3 , 2 , 0.0042307777196214065
RAB-5 , 4 , 1.1376947255712227e-06
SKR-2 , 2 , 0.011917290482262977
SPG-7 , 1 , 0.09515025998624285
T13H5.5 , 1 , 0.08027831515855484
T22F3.3 , 1 , 0.09515025998624285

Cluster 2
Gene, Number of Embryos in Cluster, Enrichment Analysis P-value
AMA-1 , 1 , 0.9995114576446967
AOS-1 , 3 , 0.947739446085838
ARX-2 , 6 , 0.14421496635284867
ATX-2 , 3 , 0.6927532797748539
BUB-1 , 6 , 0.14421496635284867
C01A2.5 , 6 , 0.14421496635284867
C01F1.1 , 5 , 0.1980209018660531
C02B10.5 , 7 , 0.10513542035729297
C06A5.1 , 7 , 0.10513542035729297
C07A9.2 , 6 , 0.14421496635284867
C08B11.3 , 7 , 0.10513542035729297
C49H3.8 , 5 , 0.1980209018660531
C50F2.3 , 4 , 0.7902802499238434
C55A6.9 , 6 , 0.3863332893737561
CACN-1 , 7 , 0.3100361419249411
CAMT-1 , 5 , 0.1980209018660531
CBP-1 , 5 , 0.7053082169567552
CDC-25.1 , 6 , 0.3863332893737561
CDC-37 , 7 , 0.3100361419249411
CDK-7 , 6 , 0.3863332893737561
CDK-9 , 6 , 0.14421496635284867
CDT-1 , 5 , 0.7053082169567552
CEH-24 , 4 , 0.7902802499238434
CHAF-2 , 7 , 0.10513542035729297
CHC-1 , 5 , 0.47543402747532093
CHK-1 , 7 , 0.10513542035729297
CIR-1 , 6 , 0.14421496635284867
CLPF-1 , 6 , 0.14421496635284867
CLS-2 , 5 , 0.47543402747532093
CMD-1 , 5 , 0.1980209018660531
CPL-1 , 7 , 0.10513542035729297
CPSF-1 , 6 , 0.14421496635284867
CPSF-2 , 5 , 0.47543402747532093
CPSF-4 , 6 , 0.14421496635284867
CSN-4 , 4 , 0.5783705075035648
CUL-1 , 5 , 0.9701606942365255
CUL-2 , 6 , 0.7897776532064057
CUL-3 , 4 , 0.27224105605604293
D1043.1 , 3 , 0.947739446085838
D1054.14 , 6 , 0.14421496635284867
D1081.8 , 8 , 0.07671016156486986
D2096.8 , 5 , 0.1980209018660531
DDX-23 , 6 , 0.14421496635284867
DIC-1 , 9 , 0.056009967966645695
DIE-1 , 7 , 0.3100361419249411
DIV-1 , 12 , 0.021875024181912832
DLC-1 , 4 , 0.5783705075035648
DLI-1 , 7 , 0.10513542035729297
DRH-3 , 10 , 0.04092057907580225
EGO-1 , 9 , 0.056009967966645695
ELB-1 , 5 , 0.7053082169567552
ELT-1 , 6 , 0.14421496635284867
EMB-5 , 6 , 0.14421496635284867
ETR-1 , 4 , 0.9053307454317521
F19F10.9 , 6 , 0.14421496635284867
F20D12.2 , 6 , 0.14421496635284867
F23F1.5 , 5 , 0.7053082169567552
F25B3.6 , 6 , 0.14421496635284867
F31C3.5 , 7 , 0.10513542035729297
F35F11.1 , 4 , 0.7902802499238434
F37C12.1 , 5 , 0.1980209018660531
F43E2.7 , 5 , 0.7053082169567552
F43G9.12 , 5 , 0.47543402747532093
F44B9.8 , 2 , 0.9976354070920792
F53B7.3 , 7 , 0.10513542035729297
F55A3.7 , 1 , 0.9995114576446967
GAD-1 , 9 , 0.056009967966645695
GEI-11 , 6 , 0.14421496635284867
GEI-17 , 6 , 0.14421496635284867
GLD-2 , 6 , 0.7897776532064057
GOP-2 , 4 , 0.7902802499238434
GPB-1 , 5 , 0.1980209018660531
HEL-1 , 6 , 0.14421496635284867
HIM-10 , 6 , 0.14421496635284867
HIS-9 , 4 , 0.7902802499238434
HMP-2 , 6 , 0.14421496635284867
IMB-2 , 6 , 0.14421496635284867
K07C5.6 , 6 , 0.14421496635284867
KLP-10 , 5 , 0.47543402747532093
KLP-15 , 8 , 0.07671016156486986
KLP-16 , 6 , 0.14421496635284867
LET-413 , 6 , 0.14421496635284867
LET-502 , 6 , 0.14421496635284867
LET-526 , 6 , 0.14421496635284867
LET-711 , 4 , 0.9053307454317521
LIG-1 , 5 , 0.7053082169567552
LIN-23 , 8 , 0.07671016156486986
LIN-26 , 5 , 0.1980209018660531
LIN-53 , 2 , 0.9976354070920792
LIT-1 , 6 , 0.14421496635284867
LRR-1 , 7 , 0.7222361440264375
M03C11.7 , 3 , 0.947739446085838
MBK-2 , 6 , 0.14421496635284867
MDT-19 , 7 , 0.10513542035729297
MDT-6 , 6 , 0.14421496635284867
MEI-1 , 5 , 0.47543402747532093
MEX-3 , 2 , 0.9992656589934432
MEX-5 , 2 , 0.9999798714419523
MOG-4 , 4 , 0.5783705075035648
MOG-5 , 6 , 0.14421496635284867
MOM-5 , 8 , 0.24770774859888217
NMY-2 , 5 , 0.47543402747532093
NPP-1 , 5 , 0.7053082169567552
NPP-2 , 5 , 0.47543402747532093
NPP-4 , 7 , 0.10513542035729297
NPP-6 , 5 , 0.1980209018660531
NPP-8 , 6 , 0.14421496635284867
NUD-1 , 5 , 0.47543402747532093
PABP-2 , 6 , 0.3863332893737561
PAD-1 , 7 , 0.10513542035729297
PAR-1 , 6 , 0.14421496635284867
PAR-3 , 6 , 0.14421496635284867
PAR-5 , 1 , 0.7162973877606157
PCN-1 , 4 , 0.7902802499238434
PKC-3 , 1 , 0.7162973877606157
POS-1 , 5 , 0.47543402747532093
PPFR-4 , 6 , 0.14421496635284867
PRP-17 , 6 , 0.14421496635284867
PUF-3 , 8 , 0.07671016156486986
R08D7.1 , 6 , 0.14421496635284867
R11A8.2 , 5 , 0.1980209018660531
R144.2 , 8 , 0.07671016156486986
RAB-7 , 6 , 0.14421496635284867
RAD-51 , 6 , 0.3863332893737561
RAN-4 , 2 , 0.9327634731901334
RBA-1 , 11 , 0.0299120471942722
RBX-1 , 2 , 0.99256210636389
REPO-1 , 6 , 0.3863332893737561
REV-1 , 5 , 0.47543402747532093
RGA-3 , 5 , 0.47543402747532093
RGR-1 , 6 , 0.14421496635284867
RNF-113 , 4 , 0.7902802499238434
RNP-4 , 4 , 0.7902802499238434
RNP-7 , 5 , 0.1980209018660531
RPB-5 , 1 , 0.9995114576446967
RPB-7 , 3 , 0.947739446085838
RPB-8 , 2 , 0.99256210636389
RUVB-1 , 4 , 0.7902802499238434
SAP-49 , 6 , 0.14421496635284867
SCC-3 , 6 , 0.14421496635284867
SEL-8 , 7 , 0.10513542035729297
SEX-1 , 5 , 0.47543402747532093
SKP-1 , 6 , 0.14421496635284867
SKR-2 , 1 , 0.9999972269412307
SMO-1 , 6 , 0.14421496635284867
SPG-7 , 2 , 0.99256210636389
SPT-5 , 6 , 0.14421496635284867
SUF-1 , 6 , 0.14421496635284867
SUR-6 , 6 , 0.14421496635284867
SYN-13 , 5 , 0.47543402747532093
SYS-1 , 7 , 0.10513542035729297
T04A8.7 , 5 , 0.1980209018660531
T09A5.9 , 5 , 0.1980209018660531
T10F2.4 , 6 , 0.14421496635284867
T11G6.8 , 6 , 0.3863332893737561
T22F3.3 , 2 , 0.99256210636389
T24C4.5 , 6 , 0.14421496635284867
TAF-12 , 5 , 0.47543402747532093
TAF-5 , 6 , 0.14421496635284867
TAG-135 , 6 , 0.14421496635284867
TAG-203 , 6 , 0.14421496635284867
TAG-214 , 6 , 0.14421496635284867
TAG-256 , 7 , 0.10513542035729297
TAG-335 , 6 , 0.14421496635284867
TAT-5 , 7 , 0.10513542035729297
TBX-33 , 7 , 0.10513542035729297
TSR-1 , 6 , 0.14421496635284867
UBA-1 , 4 , 0.984420405536229
UBC-12 , 6 , 0.3863332893737561
UBC-9 , 7 , 0.10513542035729297
VAB-10 , 6 , 0.14421496635284867
VPS-32.1 , 7 , 0.10513542035729297
VPS-4 , 5 , 0.47543402747532093
XPO-1 , 6 , 0.6193415080407744
Y110A7A.8 , 1 , 0.9995114576446967
Y48G10A.4 , 6 , 0.14421496635284867
Y52B11A.9 , 4 , 0.7902802499238434
Y53F4B.22 , 3 , 0.947739446085838
Y71H2AM.17 , 5 , 0.47543402747532093
ZYG-11 , 7 , 0.3100361419249411
ZYG-12 , 7 , 0.10513542035729297

Cluster 3
Gene, Number of Embryos in Cluster, Enrichment Analysis P-value
ABI-1 , 6 , 7.414136894932323e-07
AOS-1 , 3 , 0.014246903781389281
APR-1 , 6 , 7.414136894932323e-07
APX-1 , 7 , 5.631090298447121e-07
C50F2.3 , 2 , 0.10398782469684847
CUL-1 , 2 , 0.2430020801963366
ETR-1 , 1 , 0.4915768805694381
F43E2.7 , 2 , 0.13655508202666555
GLD-2 , 3 , 0.047542407943735675
GLP-1 , 8 , 6.954789377585454e-09
GSK-3 , 10 , 5.464721903023907e-11
HDA-1 , 6 , 7.414136894932323e-07
LAG-1 , 8 , 6.954789377585454e-09
MEI-1 , 1 , 0.44004593719639024
MEX-3 , 5 , 0.0003751551917781575
MEX-5 , 4 , 0.016566637484606718
MOM-2 , 8 , 6.954789377585454e-09
MOM-5 , 1 , 0.5812555727234695
PAL-1 , 6 , 7.414136894932323e-07
PAR-2 , 4 , 0.0011082922151131806
PAR-6 , 4 , 0.0003898139805649709
PIE-1 , 6 , 7.414136894932323e-07
POP-1 , 6 , 7.414136894932323e-07
RGA-3 , 1 , 0.44004593719639024
SEX-1 , 1 , 0.44004593719639024
SKN-1 , 7 , 7.184788364905302e-08
SKR-2 , 7 , 7.553613890544976e-06
SRC-1 , 8 , 6.954789377585454e-09
WWP-1 , 7 , 7.184788364905302e-08
Y53F4B.22 , 3 , 0.014246903781389281
Y71H2AM.17 , 1 , 0.44004593719639024

Cluster 4
Gene, Number of Embryos in Cluster, Enrichment Analysis P-value
AMA-1 , 4 , 0.0015672631173725964
ATX-2 , 1 , 0.34682598974564816
C55A6.9 , 1 , 0.5246751359752496
CACN-1 , 1 , 0.5735081552739362
CDC-25.1 , 1 , 0.5246751359752496
CDT-1 , 2 , 0.15854872238460938
CEH-24 , 2 , 0.1218466123897097
CHC-1 , 1 , 0.47118975370837435
CLS-2 , 1 , 0.47118975370837435
CPSF-2 , 1 , 0.47118975370837435
CSN-4 , 1 , 0.41258179179229026
CUL-1 , 2 , 0.2777978292002466
CUL-2 , 3 , 0.059875305241136934
D1043.1 , 3 , 0.01830502143919749
DIE-1 , 1 , 0.5735081552739362
DLC-1 , 1 , 0.41258179179229026
ELB-1 , 2 , 0.15854872238460938
ETR-1 , 2 , 0.15854872238460938
F23F1.5 , 2 , 0.15854872238460938
F35F11.1 , 1 , 0.47118975370837435
F43G9.12 , 1 , 0.47118975370837435
F44B9.8 , 5 , 0.00023178682048538457
F55A3.7 , 2 , 0.1218466123897097
GOP-2 , 2 , 0.1218466123897097
HIS-9 , 2 , 0.1218466123897097
KLP-10 , 1 , 0.47118975370837435
LET-711 , 2 , 0.15854872238460938
LIG-1 , 2 , 0.15854872238460938
LIN-53 , 5 , 0.00023178682048538457
LRR-1 , 3 , 0.07842961090641704
M03C11.7 , 3 , 0.01830502143919749
MEX-5 , 5 , 0.003626694217494619
MOG-4 , 1 , 0.41258179179229026
NPP-1 , 2 , 0.15854872238460938
NPP-2 , 1 , 0.47118975370837435
NUD-1 , 1 , 0.47118975370837435
PABP-2 , 1 , 0.5246751359752496
PCN-1 , 2 , 0.1218466123897097
POS-1 , 1 , 0.47118975370837435
R05H5.3 , 4 , 0.0015672631173725964
RAB-5 , 2 , 0.1218466123897097
RAD-51 , 1 , 0.5246751359752496
RAN-4 , 2 , 0.056421782811183305
RBX-1 , 4 , 0.0015672631173725964
REPO-1 , 1 , 0.5246751359752496
REV-1 , 1 , 0.47118975370837435
RFC-3 , 7 , 1.2302969701929437e-07
RNF-113 , 2 , 0.1218466123897097
RNP-4 , 2 , 0.1218466123897097
RPB-11 , 6 , 1.286501543850782e-06
RPB-5 , 5 , 6.977684124647858e-05
RPB-7 , 3 , 0.01830502143919749
RPB-8 , 4 , 0.0015672631173725964
RUVB-1 , 2 , 0.1218466123897097
SPG-7 , 3 , 0.01830502143919749
SPN-4 , 6 , 1.286501543850782e-06
SYN-13 , 1 , 0.47118975370837435
T11G6.8 , 1 , 0.5246751359752496
T13H5.5 , 4 , 0.0005542733626557776
T22F3.3 , 3 , 0.01830502143919749
TAF-12 , 1 , 0.47118975370837435
UBA-1 , 5 , 0.0011917886746107545
UBC-12 , 1 , 0.5246751359752496
VPS-4 , 1 , 0.47118975370837435
XPO-1 , 2 , 0.19712785182526826
Y110A7A.8 , 5 , 6.977684124647858e-05
Y52B11A.9 , 2 , 0.1218466123897097
ZYG-11 , 1 , 0.5735081552739362
