# Supplementary material for: Novel metrics reveal new structure and unappreciated heterogeneity in Caenorhabditis elegans development
Source: PLoS Comput Biol. 2023 Dec 19;19(12):e1011733. doi: 10.1371/journal.pcbi.1011733 (PMC10763962; doi:10.1371/journal.pcbi.1011733)
Supplement: S2 Dataset — Text file listing each gene and the Clusters its corresponding RNAi embryo belongs to, from the hierarchically clustered union distance matrix (Fig 4A) between all embryos and its corresponding dendrogram (S1 Fig). (TXT) [file pcbi.1011733.s008.txt]

List of Genes and corresponding clusters


WT
cluster 3: 30 embryos
ABI-1
cluster  3 : 6 embryos
AMA-1
cluster  1 : 1 embryos
cluster  2 : 1 embryos
cluster  4 : 4 embryos
AOS-1
cluster  2 : 3 embryos
cluster  3 : 3 embryos
APR-1
cluster  3 : 6 embryos
APX-1
cluster  1 : 1 embryos
cluster  3 : 7 embryos
ARX-2
cluster  2 : 6 embryos
ATX-2
cluster  2 : 3 embryos
cluster  4 : 1 embryos
BUB-1
cluster  2 : 6 embryos
C01A2.5
cluster  2 : 6 embryos
C01F1.1
cluster  2 : 5 embryos
C02B10.5
cluster  2 : 7 embryos
C06A5.1
cluster  2 : 7 embryos
C07A9.2
cluster  2 : 6 embryos
C08B11.3
cluster  2 : 7 embryos
C49H3.8
cluster  2 : 5 embryos
C50F2.3
cluster  2 : 4 embryos
cluster  3 : 2 embryos
C55A6.9
cluster  2 : 6 embryos
cluster  4 : 1 embryos
CACN-1
cluster  2 : 7 embryos
cluster  4 : 1 embryos
CAMT-1
cluster  2 : 5 embryos
CBP-1
cluster  1 : 2 embryos
cluster  2 : 5 embryos
CDC-25.1
cluster  2 : 6 embryos
cluster  4 : 1 embryos
CDC-37
cluster  1 : 1 embryos
cluster  2 : 7 embryos
CDK-7
cluster  1 : 1 embryos
cluster  2 : 6 embryos
CDK-9
cluster  2 : 6 embryos
CDT-1
cluster  2 : 5 embryos
cluster  4 : 2 embryos
CEH-24
cluster  2 : 4 embryos
cluster  4 : 2 embryos
CHAF-2
cluster  2 : 7 embryos
CHC-1
cluster  2 : 5 embryos
cluster  4 : 1 embryos
CHK-1
cluster  2 : 7 embryos
CIR-1
cluster  2 : 6 embryos
CLPF-1
cluster  2 : 6 embryos
CLS-2
cluster  2 : 5 embryos
cluster  4 : 1 embryos
CMD-1
cluster  2 : 5 embryos
CPL-1
cluster  2 : 7 embryos
CPSF-1
cluster  2 : 6 embryos
CPSF-2
cluster  2 : 5 embryos
cluster  4 : 1 embryos
CPSF-4
cluster  2 : 6 embryos
CSN-4
cluster  2 : 4 embryos
cluster  4 : 1 embryos
CUL-1
cluster  1 : 1 embryos
cluster  2 : 5 embryos
cluster  3 : 2 embryos
cluster  4 : 2 embryos
CUL-2
cluster  2 : 6 embryos
cluster  4 : 3 embryos
CUL-3
cluster  2 : 4 embryos
D1043.1
cluster  2 : 3 embryos
cluster  4 : 3 embryos
D1054.14
cluster  2 : 6 embryos
D1081.8
cluster  2 : 8 embryos
D2096.8
cluster  2 : 5 embryos
DDX-23
cluster  2 : 6 embryos
DIC-1
cluster  2 : 9 embryos
DIE-1
cluster  2 : 7 embryos
cluster  4 : 1 embryos
DIV-1
cluster  2 : 12 embryos
DLC-1
cluster  2 : 4 embryos
cluster  4 : 1 embryos
DLI-1
cluster  2 : 7 embryos
DRH-3
cluster  2 : 10 embryos
EGO-1
cluster  2 : 9 embryos
ELB-1
cluster  2 : 5 embryos
cluster  4 : 2 embryos
ELT-1
cluster  2 : 6 embryos
EMB-5
cluster  2 : 6 embryos
ETR-1
cluster  2 : 4 embryos
cluster  3 : 1 embryos
cluster  4 : 2 embryos
F19F10.9
cluster  2 : 6 embryos
F20D12.2
cluster  2 : 6 embryos
F23F1.5
cluster  2 : 5 embryos
cluster  4 : 2 embryos
F25B3.6
cluster  2 : 6 embryos
F31C3.5
cluster  2 : 7 embryos
F35F11.1
cluster  1 : 1 embryos
cluster  2 : 4 embryos
cluster  4 : 1 embryos
F37C12.1
cluster  2 : 5 embryos
F43E2.7
cluster  2 : 5 embryos
cluster  3 : 2 embryos
F43G9.12
cluster  2 : 5 embryos
cluster  4 : 1 embryos
F44B9.8
cluster  2 : 2 embryos
cluster  4 : 5 embryos
F53B7.3
cluster  2 : 7 embryos
F55A3.7
cluster  1 : 3 embryos
cluster  2 : 1 embryos
cluster  4 : 2 embryos
GAD-1
cluster  2 : 9 embryos
GEI-11
cluster  2 : 6 embryos
GEI-17
cluster  2 : 6 embryos
GLD-2
cluster  2 : 6 embryos
cluster  3 : 3 embryos
GLP-1
cluster  3 : 8 embryos
GOP-2
cluster  2 : 4 embryos
cluster  4 : 2 embryos
GPB-1
cluster  2 : 5 embryos
GSK-3
cluster  3 : 10 embryos
HDA-1
cluster  3 : 6 embryos
HEL-1
cluster  2 : 6 embryos
HIM-10
cluster  2 : 6 embryos
HIS-9
cluster  2 : 4 embryos
cluster  4 : 2 embryos
HMP-2
cluster  2 : 6 embryos
IMB-2
cluster  2 : 6 embryos
K07C5.6
cluster  2 : 6 embryos
KLP-10
cluster  2 : 5 embryos
cluster  4 : 1 embryos
KLP-15
cluster  2 : 8 embryos
KLP-16
cluster  2 : 6 embryos
LAG-1
cluster  3 : 8 embryos
LET-413
cluster  2 : 6 embryos
LET-502
cluster  2 : 6 embryos
LET-526
cluster  2 : 6 embryos
LET-711
cluster  1 : 1 embryos
cluster  2 : 4 embryos
cluster  4 : 2 embryos
LIG-1
cluster  2 : 5 embryos
cluster  4 : 2 embryos
LIN-23
cluster  2 : 8 embryos
LIN-26
cluster  2 : 5 embryos
LIN-53
cluster  2 : 2 embryos
cluster  4 : 5 embryos
LIT-1
cluster  2 : 6 embryos
LRR-1
cluster  2 : 7 embryos
cluster  4 : 3 embryos
M03C11.7
cluster  2 : 3 embryos
cluster  4 : 3 embryos
MBK-2
cluster  2 : 6 embryos
MDT-19
cluster  2 : 7 embryos
MDT-6
cluster  2 : 6 embryos
MEI-1
cluster  2 : 5 embryos
cluster  3 : 1 embryos
MEX-3
cluster  1 : 1 embryos
cluster  2 : 2 embryos
cluster  3 : 5 embryos
MEX-5
cluster  2 : 2 embryos
cluster  3 : 4 embryos
cluster  4 : 5 embryos
MOG-4
cluster  2 : 4 embryos
cluster  4 : 1 embryos
MOG-5
cluster  2 : 6 embryos
MOM-2
cluster  3 : 8 embryos
MOM-5
cluster  2 : 8 embryos
cluster  3 : 1 embryos
NMY-2
cluster  1 : 1 embryos
cluster  2 : 5 embryos
NPP-1
cluster  2 : 5 embryos
cluster  4 : 2 embryos
NPP-2
cluster  2 : 5 embryos
cluster  4 : 1 embryos
NPP-4
cluster  2 : 7 embryos
NPP-6
cluster  2 : 5 embryos
NPP-8
cluster  2 : 6 embryos
NUD-1
cluster  2 : 5 embryos
cluster  4 : 1 embryos
OMA-1
cluster  2 : 7 embryos
PABP-2
cluster  2 : 6 embryos
cluster  4 : 1 embryos
PAD-1
cluster  2 : 7 embryos
PAL-1
cluster  3 : 6 embryos
PAR-1
cluster  2 : 6 embryos
PAR-2
cluster  1 : 2 embryos
cluster  3 : 4 embryos
PAR-3
cluster  2 : 6 embryos
PAR-5
cluster  2 : 1 embryos
PAR-6
cluster  1 : 1 embryos
cluster  3 : 4 embryos
PCN-1
cluster  2 : 4 embryos
cluster  4 : 2 embryos
PIE-1
cluster  3 : 6 embryos
PKC-3
cluster  2 : 1 embryos
POP-1
cluster  3 : 6 embryos
POS-1
cluster  2 : 5 embryos
cluster  4 : 1 embryos
PPFR-4
cluster  2 : 6 embryos
PRP-17
cluster  2 : 6 embryos
PUF-3
cluster  2 : 8 embryos
R05H5.3
cluster  1 : 2 embryos
cluster  4 : 4 embryos
R08D7.1
cluster  2 : 6 embryos
R11A8.2
cluster  2 : 5 embryos
R144.2
cluster  2 : 8 embryos
RAB-5
cluster  1 : 4 embryos
cluster  4 : 2 embryos
RAB-7
cluster  2 : 6 embryos
RAD-51
cluster  2 : 6 embryos
cluster  4 : 1 embryos
RAN-4
cluster  2 : 2 embryos
cluster  4 : 2 embryos
RBA-1
cluster  2 : 11 embryos
RBX-1
cluster  2 : 2 embryos
cluster  4 : 4 embryos
REPO-1
cluster  2 : 6 embryos
cluster  4 : 1 embryos
REV-1
cluster  2 : 5 embryos
cluster  4 : 1 embryos
RFC-3
cluster  4 : 7 embryos
RGA-3
cluster  2 : 5 embryos
cluster  3 : 1 embryos
RGR-1
cluster  2 : 6 embryos
RNF-113
cluster  2 : 4 embryos
cluster  4 : 2 embryos
RNP-4
cluster  2 : 4 embryos
cluster  4 : 2 embryos
RNP-7
cluster  2 : 5 embryos
RPB-11
cluster  4 : 6 embryos
RPB-5
cluster  2 : 1 embryos
cluster  4 : 5 embryos
RPB-7
cluster  2 : 3 embryos
cluster  4 : 3 embryos
RPB-8
cluster  2 : 2 embryos
cluster  4 : 4 embryos
RUVB-1
cluster  2 : 4 embryos
cluster  4 : 2 embryos
SAP-49
cluster  2 : 6 embryos
SCC-3
cluster  2 : 6 embryos
SEL-8
cluster  2 : 7 embryos
SEX-1
cluster  2 : 5 embryos
cluster  3 : 1 embryos
SKN-1
cluster  3 : 7 embryos
SKP-1
cluster  2 : 6 embryos
SKR-2
cluster  1 : 2 embryos
cluster  2 : 1 embryos
cluster  3 : 7 embryos
SMO-1
cluster  2 : 6 embryos
SPG-7
cluster  1 : 1 embryos
cluster  2 : 2 embryos
cluster  4 : 3 embryos
SPN-4
cluster  4 : 6 embryos
SPT-5
cluster  2 : 6 embryos
SRC-1
cluster  3 : 8 embryos
SUF-1
cluster  2 : 6 embryos
SUR-6
cluster  2 : 6 embryos
SYN-13
cluster  2 : 5 embryos
cluster  4 : 1 embryos
SYS-1
cluster  2 : 7 embryos
T04A8.7
cluster  2 : 5 embryos
T09A5.9
cluster  2 : 5 embryos
T10F2.4
cluster  2 : 6 embryos
T11G6.8
cluster  2 : 6 embryos
cluster  4 : 1 embryos
T13H5.5
cluster  1 : 1 embryos
cluster  4 : 4 embryos
T22F3.3
cluster  1 : 1 embryos
cluster  2 : 2 embryos
cluster  4 : 3 embryos
T24C4.5
cluster  2 : 6 embryos
TAF-12
cluster  2 : 5 embryos
cluster  4 : 1 embryos
TAF-5
cluster  2 : 6 embryos
TAG-135
cluster  2 : 6 embryos
TAG-203
cluster  2 : 6 embryos
TAG-214
cluster  2 : 6 embryos
TAG-256
cluster  2 : 7 embryos
TAG-335
cluster  2 : 6 embryos
TAT-5
cluster  2 : 7 embryos
TBX-33
cluster  2 : 7 embryos
TSR-1
cluster  2 : 6 embryos
UBA-1
cluster  2 : 4 embryos
cluster  4 : 5 embryos
UBC-12
cluster  2 : 6 embryos
cluster  4 : 1 embryos
UBC-9
cluster  2 : 7 embryos
VAB-10
cluster  2 : 6 embryos
VPS-32.1
cluster  2 : 7 embryos
VPS-4
cluster  2 : 5 embryos
cluster  4 : 1 embryos
WWP-1
cluster  3 : 7 embryos
XPO-1
cluster  2 : 6 embryos
cluster  4 : 2 embryos
Y110A7A.8
cluster  2 : 1 embryos
cluster  4 : 5 embryos
Y48G10A.4
cluster  2 : 6 embryos
Y52B11A.9
cluster  2 : 4 embryos
cluster  4 : 2 embryos
Y53F4B.22
cluster  2 : 3 embryos
cluster  3 : 3 embryos
Y71H2AM.17
cluster  2 : 5 embryos
cluster  3 : 1 embryos
ZYG-11
cluster  2 : 7 embryos
cluster  4 : 1 embryos
ZYG-12
cluster  2 : 7 embryos
