# Supplementary material for: Novel metrics reveal new structure and unappreciated heterogeneity in Caenorhabditis elegans development
Source: PLoS Comput Biol. 2023 Dec 19;19(12):e1011733. doi: 10.1371/journal.pcbi.1011733 (PMC10763962; doi:10.1371/journal.pcbi.1011733)
Supplement: S3 Dataset — Text file listing each cluster, the functional classifications of all genes in the cluster, and an enrichment analysis analyzing whether each functional classification is significantly overrepresented in that cluster. P-values were calculated with Boschloo’s Test (S1 Fig.) (TXT) [file pcbi.1011733.s009.txt]

List of clusters and significant functional classifications

cluster 1
functional classification,  Enrichment Analysis P-value
signaling 0.8067516485719873
protein folding and degredation 0.28378974717382877
vesicles 0.007675290908657117
mitochondrion/stress 0.000715472748008957
metabolism 0.2448840439979753
ubiquitination 0.8880750037936346
polarity 0.003386101912318439
multifunction 0.07948415851875285
RNA-binding/translation 0.664764318660361
general transcription 0.7795866265591186
cytoskeleton 0.8953022824744133
chromatin 0.012908861472618965

cluster 2
functional classification,  Enrichment Analysis P-value
surface/adhesion 0.0018092040987695134
mitochondrion/stress 0.9999991110669731
ubiquitination 0.9997749347686895
multifunction 0.7344327058680454
general transcription 0.2025673096586294
nuclear transport 0.0015125813483720097
cytoskeleton 0.003956614887168817
signaling 0.999982157992692
RNA-binding/translation 0.9999999719254711
chromatin 0.7697893797275107
RNA processing 0.0005405140411063554
mRNA Splicing 0.0004953863899475651
ubiquitin-like 0.04948113818663875
metabolism 0.501689950052896
unknown 4.227310114987746e-05
cell cycle & cell division 0.0004933022974922653
kinase & phosphatase 0.996690509386288
transcription factor 0.998354576785483
protein folding and degredation 0.06505385728322009
vesicles 0.2890008826091014
RNAi 0.0024687393646671634
DNA replication & repair 0.6001259532201368
polarity 0.9995368832061248

cluster 3
functional classification,  Enrichment Analysis P-value
signaling 5.730327492131708e-16
mRNA Splicing 0.9999943218789317
RNA processing 0.9575036140118235
transcription factor 2.256015062893801e-09
ubiquitin-like 0.6317462702118842
mitochondrion/stress 0.6918334027419782
ubiquitination 0.8126925991805194
polarity 0.00014881243435759678
RNA-binding/translation 0.06411162513610619
kinase & phosphatase 1.7689513428071435e-08
cytoskeleton 0.6237913637768243
chromatin 0.6743209078202754

cluster 4
functional classification,  Enrichment Analysis P-value
RNA processing 0.9940278410096677
transcription factor 0.9895793772789988
protein folding and degredation 0.887652939059648
vesicles 0.5327634201632173
mRNA Splicing 0.5186816988643468
mitochondrion/stress 1.4298812359206831e-05
metabolism 0.26404777658113404
ubiquitin-like 0.9738324496351685
ubiquitination 0.0033296530654991392
unknown 0.992727974669186
cell cycle & cell division 0.9770372052402042
multifunction 0.06525866933249812
cytoskeleton 0.9993547279498874
RNA-binding/translation 0.0011345596358692113
general transcription 0.0012279173455686646
nuclear transport 0.6583750932421057
DNA replication & repair 0.00011744538665523696
chromatin 0.4789171129458767
