# Supplementary material for: Novel metrics reveal new structure and unappreciated heterogeneity in Caenorhabditis elegans development
Source: PLoS Comput Biol. 2023 Dec 19;19(12):e1011733. doi: 10.1371/journal.pcbi.1011733 (PMC10763962; doi:10.1371/journal.pcbi.1011733)
Supplement: S4 Dataset — Text file listing each Gene, its corresponding RNAi embryos and sublineages, along with listing each RNAi sublineages WT neighbor names and frequencies (Fig 6C). (TXT) [file pcbi.1011733.s010.txt]

Knocked Down Gene	embryo number	RNAi embryo sublineage	number of WT neighbors	largest WT neighbor sublineage
ABI-1	30	ABa	(No WT neighbors)
ABI-1	30	ABp	(No WT neighbors)
ABI-1	30	ABal	(No WT neighbors)
ABI-1	30	ABar	(No WT neighbors)
ABI-1	30	ABpl	(No WT neighbors)
ABI-1	30	ABpr	(No WT neighbors)
ABI-1	30	ABala	(No WT neighbors)
ABI-1	30	ABalp	(No WT neighbors)
ABI-1	30	ABara	(No WT neighbors)
ABI-1	30	ABarp	(No WT neighbors)
ABI-1	30	ABpla	(No WT neighbors)
ABI-1	30	ABplp	(No WT neighbors)
ABI-1	30	ABpra	(No WT neighbors)
ABI-1	30	ABprp	(No WT neighbors)
ABI-1	30	EMS	(No WT neighbors)
ABI-1	30	P2	(No WT neighbors)
ABI-1	30	MS	(No WT neighbors)
ABI-1	30	E	(No WT neighbors)
ABI-1	30	C	(No WT neighbors)
ABI-1	30	P3	(No WT neighbors)
ABI-1	30	D	(No WT neighbors)
ABI-1	31	ABa	(No WT neighbors)
ABI-1	31	ABp	(No WT neighbors)
ABI-1	31	ABal	(No WT neighbors)
ABI-1	31	ABar	(No WT neighbors)
ABI-1	31	ABpl	(No WT neighbors)
ABI-1	31	ABpr	(No WT neighbors)
ABI-1	31	ABala	(No WT neighbors)
ABI-1	31	ABalp	(No WT neighbors)
ABI-1	31	ABara	(No WT neighbors)
ABI-1	31	ABarp	(No WT neighbors)
ABI-1	31	ABpla	(No WT neighbors)
ABI-1	31	ABplp	(No WT neighbors)
ABI-1	31	ABpra	(No WT neighbors)
ABI-1	31	ABprp	(No WT neighbors)
ABI-1	31	EMS	(No WT neighbors)
ABI-1	31	P2	(No WT neighbors)
ABI-1	31	MS	(No WT neighbors)
ABI-1	31	E	(No WT neighbors)
ABI-1	31	C	(No WT neighbors)
ABI-1	31	P3	10	['P3']
ABI-1	31	D	10	['D']
ABI-1	32	ABa	(No WT neighbors)
ABI-1	32	ABp	(No WT neighbors)
ABI-1	32	ABal	(No WT neighbors)
ABI-1	32	ABar	(No WT neighbors)
ABI-1	32	ABpl	(No WT neighbors)
ABI-1	32	ABpr	(No WT neighbors)
ABI-1	32	ABala	(No WT neighbors)
ABI-1	32	ABalp	(No WT neighbors)
ABI-1	32	ABara	21	['ABalp' 'ABara']
ABI-1	32	ABarp	(No WT neighbors)
ABI-1	32	ABpla	(No WT neighbors)
ABI-1	32	ABplp	(No WT neighbors)
ABI-1	32	ABpra	(No WT neighbors)
ABI-1	32	ABprp	21	['ABalp' 'ABplp' 'ABprp']
ABI-1	32	EMS	(No WT neighbors)
ABI-1	32	P2	(No WT neighbors)
ABI-1	32	MS	(No WT neighbors)
ABI-1	32	E	21	['E']
ABI-1	32	C	(No WT neighbors)
ABI-1	32	P3	(No WT neighbors)
ABI-1	32	D	(No WT neighbors)
ABI-1	33	ABa	(No WT neighbors)
ABI-1	33	ABp	20	['ABp']
ABI-1	33	ABal	(No WT neighbors)
ABI-1	33	ABar	(No WT neighbors)
ABI-1	33	ABpl	20	['ABpl']
ABI-1	33	ABpr	21	['ABpr']
ABI-1	33	ABala	(No WT neighbors)
ABI-1	33	ABalp	21	['ABalp']
ABI-1	33	ABara	(No WT neighbors)
ABI-1	33	ABarp	3	['ABarp']
ABI-1	33	ABpla	18	['ABalp' 'ABpla']
ABI-1	33	ABplp	21	['ABplp' 'ABprp']
ABI-1	33	ABpra	21	['ABpra']
ABI-1	33	ABprp	21	['ABalp' 'ABplp' 'ABprp']
ABI-1	33	EMS	(No WT neighbors)
ABI-1	33	P2	(No WT neighbors)
ABI-1	33	MS	(No WT neighbors)
ABI-1	33	E	(No WT neighbors)
ABI-1	33	C	(No WT neighbors)
ABI-1	33	P3	21	['P3']
ABI-1	33	D	21	['D']
ABI-1	34	ABa	(No WT neighbors)
ABI-1	34	ABp	(No WT neighbors)
ABI-1	34	ABal	(No WT neighbors)
ABI-1	34	ABar	(No WT neighbors)
ABI-1	34	ABpl	(No WT neighbors)
ABI-1	34	ABpr	10	['ABpr']
ABI-1	34	ABala	(No WT neighbors)
ABI-1	34	ABalp	(No WT neighbors)
ABI-1	34	ABara	17	['ABara' 'ABarp']
ABI-1	34	ABarp	(No WT neighbors)
ABI-1	34	ABpla	(No WT neighbors)
ABI-1	34	ABplp	(No WT neighbors)
ABI-1	34	ABpra	15	['ABarp']
ABI-1	34	ABprp	20	['ABarp' 'ABprp']
ABI-1	34	EMS	(No WT neighbors)
ABI-1	34	P2	(No WT neighbors)
ABI-1	34	MS	(No WT neighbors)
ABI-1	34	E	12	['E']
ABI-1	34	C	(No WT neighbors)
ABI-1	34	P3	5	['P3']
ABI-1	34	D	5	['D']
ABI-1	35	ABa	(No WT neighbors)
ABI-1	35	ABp	(No WT neighbors)
ABI-1	35	ABal	(No WT neighbors)
ABI-1	35	ABar	(No WT neighbors)
ABI-1	35	ABpl	(No WT neighbors)
ABI-1	35	ABpr	(No WT neighbors)
ABI-1	35	ABala	(No WT neighbors)
ABI-1	35	ABalp	20	['ABalp']
ABI-1	35	ABara	(No WT neighbors)
ABI-1	35	ABarp	(No WT neighbors)
ABI-1	35	ABpla	(No WT neighbors)
ABI-1	35	ABplp	(No WT neighbors)
ABI-1	35	ABpra	(No WT neighbors)
ABI-1	35	ABprp	(No WT neighbors)
ABI-1	35	EMS	(No WT neighbors)
ABI-1	35	P2	(No WT neighbors)
ABI-1	35	MS	(No WT neighbors)
ABI-1	35	E	15	['E']
ABI-1	35	C	(No WT neighbors)
ABI-1	35	P3	5	['P3']
ABI-1	35	D	5	['D']
AMA-1	36	ABa	(No WT neighbors)
AMA-1	36	ABp	(No WT neighbors)
AMA-1	36	ABal	(No WT neighbors)
AMA-1	36	ABar	(No WT neighbors)
AMA-1	36	ABpl	(No WT neighbors)
AMA-1	36	ABpr	(No WT neighbors)
AMA-1	36	ABala	(No WT neighbors)
AMA-1	36	ABalp	(No WT neighbors)
AMA-1	36	ABara	(No WT neighbors)
AMA-1	36	ABarp	(No WT neighbors)
AMA-1	36	ABpla	(No WT neighbors)
AMA-1	36	ABplp	(No WT neighbors)
AMA-1	36	ABpra	(No WT neighbors)
AMA-1	36	ABprp	(No WT neighbors)
AMA-1	36	EMS	(No WT neighbors)
AMA-1	36	P2	(No WT neighbors)
AMA-1	36	MS	(No WT neighbors)
AMA-1	36	E	(No WT neighbors)
AMA-1	36	C	(No WT neighbors)
AMA-1	36	P3	(No WT neighbors)
AMA-1	36	D	(No WT neighbors)
AMA-1	37	ABa	(No WT neighbors)
AMA-1	37	ABp	(No WT neighbors)
AMA-1	37	ABal	(No WT neighbors)
AMA-1	37	ABar	(No WT neighbors)
AMA-1	37	ABpl	(No WT neighbors)
AMA-1	37	ABpr	(No WT neighbors)
AMA-1	37	ABala	(No WT neighbors)
AMA-1	37	ABalp	(No WT neighbors)
AMA-1	37	ABara	(No WT neighbors)
AMA-1	37	ABarp	(No WT neighbors)
AMA-1	37	ABpla	(No WT neighbors)
AMA-1	37	ABplp	(No WT neighbors)
AMA-1	37	ABpra	(No WT neighbors)
AMA-1	37	ABprp	(No WT neighbors)
AMA-1	37	EMS	(No WT neighbors)
AMA-1	37	P2	(No WT neighbors)
AMA-1	37	MS	(No WT neighbors)
AMA-1	37	E	(No WT neighbors)
AMA-1	37	C	(No WT neighbors)
AMA-1	37	P3	(No WT neighbors)
AMA-1	37	D	(No WT neighbors)
AMA-1	38	ABa	(No WT neighbors)
AMA-1	38	ABp	(No WT neighbors)
AMA-1	38	ABal	(No WT neighbors)
AMA-1	38	ABar	(No WT neighbors)
AMA-1	38	ABpl	(No WT neighbors)
AMA-1	38	ABpr	(No WT neighbors)
AMA-1	38	ABala	(No WT neighbors)
AMA-1	38	ABalp	(No WT neighbors)
AMA-1	38	ABara	(No WT neighbors)
AMA-1	38	ABarp	(No WT neighbors)
AMA-1	38	ABpla	(No WT neighbors)
AMA-1	38	ABplp	(No WT neighbors)
AMA-1	38	ABpra	(No WT neighbors)
AMA-1	38	ABprp	(No WT neighbors)
AMA-1	38	EMS	(No WT neighbors)
AMA-1	38	P2	(No WT neighbors)
AMA-1	38	MS	(No WT neighbors)
AMA-1	38	E	(No WT neighbors)
AMA-1	38	C	(No WT neighbors)
AMA-1	38	P3	(No WT neighbors)
AMA-1	38	D	(No WT neighbors)
AMA-1	39	ABa	(No WT neighbors)
AMA-1	39	ABp	(No WT neighbors)
AMA-1	39	ABal	(No WT neighbors)
AMA-1	39	ABar	(No WT neighbors)
AMA-1	39	ABpl	(No WT neighbors)
AMA-1	39	ABpr	(No WT neighbors)
AMA-1	39	ABala	(No WT neighbors)
AMA-1	39	ABalp	(No WT neighbors)
AMA-1	39	ABara	(No WT neighbors)
AMA-1	39	ABarp	(No WT neighbors)
AMA-1	39	ABpla	(No WT neighbors)
AMA-1	39	ABplp	(No WT neighbors)
AMA-1	39	ABpra	(No WT neighbors)
AMA-1	39	ABprp	(No WT neighbors)
AMA-1	39	EMS	(No WT neighbors)
AMA-1	39	P2	(No WT neighbors)
AMA-1	39	MS	(No WT neighbors)
AMA-1	39	E	(No WT neighbors)
AMA-1	39	C	(No WT neighbors)
AMA-1	39	P3	(No WT neighbors)
AMA-1	39	D	(No WT neighbors)
AMA-1	40	ABa	(No WT neighbors)
AMA-1	40	ABp	(No WT neighbors)
AMA-1	40	ABal	(No WT neighbors)
AMA-1	40	ABar	(No WT neighbors)
AMA-1	40	ABpl	(No WT neighbors)
AMA-1	40	ABpr	(No WT neighbors)
AMA-1	40	ABala	(No WT neighbors)
AMA-1	40	ABalp	(No WT neighbors)
AMA-1	40	ABara	(No WT neighbors)
AMA-1	40	ABarp	(No WT neighbors)
AMA-1	40	ABpla	(No WT neighbors)
AMA-1	40	ABplp	(No WT neighbors)
AMA-1	40	ABpra	(No WT neighbors)
AMA-1	40	ABprp	(No WT neighbors)
AMA-1	40	EMS	(No WT neighbors)
AMA-1	40	P2	(No WT neighbors)
AMA-1	40	MS	(No WT neighbors)
AMA-1	40	E	(No WT neighbors)
AMA-1	40	C	(No WT neighbors)
AMA-1	40	P3	(No WT neighbors)
AMA-1	40	D	(No WT neighbors)
AMA-1	41	ABa	(No WT neighbors)
AMA-1	41	ABp	(No WT neighbors)
AMA-1	41	ABal	(No WT neighbors)
AMA-1	41	ABar	(No WT neighbors)
AMA-1	41	ABpl	(No WT neighbors)
AMA-1	41	ABpr	(No WT neighbors)
AMA-1	41	ABala	(No WT neighbors)
AMA-1	41	ABalp	(No WT neighbors)
AMA-1	41	ABara	(No WT neighbors)
AMA-1	41	ABarp	(No WT neighbors)
AMA-1	41	ABpla	(No WT neighbors)
AMA-1	41	ABplp	(No WT neighbors)
AMA-1	41	ABpra	(No WT neighbors)
AMA-1	41	ABprp	(No WT neighbors)
AMA-1	41	EMS	(No WT neighbors)
AMA-1	41	P2	(No WT neighbors)
AMA-1	41	MS	(No WT neighbors)
AMA-1	41	E	(No WT neighbors)
AMA-1	41	C	(No WT neighbors)
AMA-1	41	P3	(No WT neighbors)
AMA-1	41	D	(No WT neighbors)
AOS-1	42	ABa	(No WT neighbors)
AOS-1	42	ABp	(No WT neighbors)
AOS-1	42	ABal	(No WT neighbors)
AOS-1	42	ABar	(No WT neighbors)
AOS-1	42	ABpl	(No WT neighbors)
AOS-1	42	ABpr	(No WT neighbors)
AOS-1	42	ABala	(No WT neighbors)
AOS-1	42	ABalp	(No WT neighbors)
AOS-1	42	ABara	(No WT neighbors)
AOS-1	42	ABarp	(No WT neighbors)
AOS-1	42	ABpla	(No WT neighbors)
AOS-1	42	ABplp	(No WT neighbors)
AOS-1	42	ABpra	(No WT neighbors)
AOS-1	42	ABprp	(No WT neighbors)
AOS-1	42	EMS	(No WT neighbors)
AOS-1	42	P2	(No WT neighbors)
AOS-1	42	MS	(No WT neighbors)
AOS-1	42	E	(No WT neighbors)
AOS-1	42	C	(No WT neighbors)
AOS-1	42	P3	6	['P3']
AOS-1	42	D	6	['D']
AOS-1	43	ABa	(No WT neighbors)
AOS-1	43	ABp	(No WT neighbors)
AOS-1	43	ABal	(No WT neighbors)
AOS-1	43	ABar	(No WT neighbors)
AOS-1	43	ABpl	(No WT neighbors)
AOS-1	43	ABpr	(No WT neighbors)
AOS-1	43	ABala	(No WT neighbors)
AOS-1	43	ABalp	(No WT neighbors)
AOS-1	43	ABara	(No WT neighbors)
AOS-1	43	ABarp	(No WT neighbors)
AOS-1	43	ABpla	(No WT neighbors)
AOS-1	43	ABplp	(No WT neighbors)
AOS-1	43	ABpra	(No WT neighbors)
AOS-1	43	ABprp	(No WT neighbors)
AOS-1	43	EMS	(No WT neighbors)
AOS-1	43	P2	(No WT neighbors)
AOS-1	43	MS	(No WT neighbors)
AOS-1	43	E	(No WT neighbors)
AOS-1	43	C	(No WT neighbors)
AOS-1	43	P3	(No WT neighbors)
AOS-1	43	D	(No WT neighbors)
AOS-1	44	ABa	(No WT neighbors)
AOS-1	44	ABp	(No WT neighbors)
AOS-1	44	ABal	(No WT neighbors)
AOS-1	44	ABar	(No WT neighbors)
AOS-1	44	ABpl	(No WT neighbors)
AOS-1	44	ABpr	(No WT neighbors)
AOS-1	44	ABala	(No WT neighbors)
AOS-1	44	ABalp	(No WT neighbors)
AOS-1	44	ABara	(No WT neighbors)
AOS-1	44	ABarp	(No WT neighbors)
AOS-1	44	ABpla	(No WT neighbors)
AOS-1	44	ABplp	(No WT neighbors)
AOS-1	44	ABpra	(No WT neighbors)
AOS-1	44	ABprp	(No WT neighbors)
AOS-1	44	EMS	(No WT neighbors)
AOS-1	44	P2	(No WT neighbors)
AOS-1	44	MS	(No WT neighbors)
AOS-1	44	E	(No WT neighbors)
AOS-1	44	C	(No WT neighbors)
AOS-1	44	P3	(No WT neighbors)
AOS-1	44	D	(No WT neighbors)
AOS-1	45	ABa	(No WT neighbors)
AOS-1	45	ABp	(No WT neighbors)
AOS-1	45	ABal	(No WT neighbors)
AOS-1	45	ABar	(No WT neighbors)
AOS-1	45	ABpl	(No WT neighbors)
AOS-1	45	ABpr	(No WT neighbors)
AOS-1	45	ABala	(No WT neighbors)
AOS-1	45	ABalp	(No WT neighbors)
AOS-1	45	ABara	(No WT neighbors)
AOS-1	45	ABarp	(No WT neighbors)
AOS-1	45	ABpla	(No WT neighbors)
AOS-1	45	ABplp	(No WT neighbors)
AOS-1	45	ABpra	(No WT neighbors)
AOS-1	45	ABprp	(No WT neighbors)
AOS-1	45	EMS	(No WT neighbors)
AOS-1	45	P2	(No WT neighbors)
AOS-1	45	MS	(No WT neighbors)
AOS-1	45	E	1	['D']
AOS-1	45	C	(No WT neighbors)
AOS-1	45	P3	(No WT neighbors)
AOS-1	45	D	(No WT neighbors)
AOS-1	46	ABa	(No WT neighbors)
AOS-1	46	ABp	(No WT neighbors)
AOS-1	46	ABal	(No WT neighbors)
AOS-1	46	ABar	(No WT neighbors)
AOS-1	46	ABpl	(No WT neighbors)
AOS-1	46	ABpr	(No WT neighbors)
AOS-1	46	ABala	(No WT neighbors)
AOS-1	46	ABalp	(No WT neighbors)
AOS-1	46	ABara	(No WT neighbors)
AOS-1	46	ABarp	11	['ABarp']
AOS-1	46	ABpla	(No WT neighbors)
AOS-1	46	ABplp	(No WT neighbors)
AOS-1	46	ABpra	(No WT neighbors)
AOS-1	46	ABprp	(No WT neighbors)
AOS-1	46	EMS	(No WT neighbors)
AOS-1	46	P2	(No WT neighbors)
AOS-1	46	MS	(No WT neighbors)
AOS-1	46	E	11	['E']
AOS-1	46	C	(No WT neighbors)
AOS-1	46	P3	9	['P3']
AOS-1	46	D	9	['D']
AOS-1	47	ABa	(No WT neighbors)
AOS-1	47	ABp	(No WT neighbors)
AOS-1	47	ABal	(No WT neighbors)
AOS-1	47	ABar	(No WT neighbors)
AOS-1	47	ABpl	(No WT neighbors)
AOS-1	47	ABpr	(No WT neighbors)
AOS-1	47	ABala	(No WT neighbors)
AOS-1	47	ABalp	(No WT neighbors)
AOS-1	47	ABara	(No WT neighbors)
AOS-1	47	ABarp	(No WT neighbors)
AOS-1	47	ABpla	(No WT neighbors)
AOS-1	47	ABplp	(No WT neighbors)
AOS-1	47	ABpra	(No WT neighbors)
AOS-1	47	ABprp	(No WT neighbors)
AOS-1	47	EMS	(No WT neighbors)
AOS-1	47	P2	(No WT neighbors)
AOS-1	47	MS	(No WT neighbors)
AOS-1	47	E	16	['E']
AOS-1	47	C	(No WT neighbors)
AOS-1	47	P3	(No WT neighbors)
AOS-1	47	D	(No WT neighbors)
APR-1	48	ABa	(No WT neighbors)
APR-1	48	ABp	(No WT neighbors)
APR-1	48	ABal	(No WT neighbors)
APR-1	48	ABar	(No WT neighbors)
APR-1	48	ABpl	(No WT neighbors)
APR-1	48	ABpr	(No WT neighbors)
APR-1	48	ABala	(No WT neighbors)
APR-1	48	ABalp	21	['ABalp']
APR-1	48	ABara	(No WT neighbors)
APR-1	48	ABarp	21	['ABarp']
APR-1	48	ABpla	21	['ABpla' 'ABpra']
APR-1	48	ABplp	(No WT neighbors)
APR-1	48	ABpra	(No WT neighbors)
APR-1	48	ABprp	(No WT neighbors)
APR-1	48	EMS	(No WT neighbors)
APR-1	48	P2	(No WT neighbors)
APR-1	48	MS	(No WT neighbors)
APR-1	48	E	(No WT neighbors)
APR-1	48	C	(No WT neighbors)
APR-1	48	P3	(No WT neighbors)
APR-1	48	D	(No WT neighbors)
APR-1	49	ABa	(No WT neighbors)
APR-1	49	ABp	(No WT neighbors)
APR-1	49	ABal	(No WT neighbors)
APR-1	49	ABar	(No WT neighbors)
APR-1	49	ABpl	(No WT neighbors)
APR-1	49	ABpr	(No WT neighbors)
APR-1	49	ABala	(No WT neighbors)
APR-1	49	ABalp	16	['ABalp']
APR-1	49	ABara	(No WT neighbors)
APR-1	49	ABarp	(No WT neighbors)
APR-1	49	ABpla	1	['ABpla']
APR-1	49	ABplp	(No WT neighbors)
APR-1	49	ABpra	1	['ABarp']
APR-1	49	ABprp	(No WT neighbors)
APR-1	49	EMS	(No WT neighbors)
APR-1	49	P2	(No WT neighbors)
APR-1	49	MS	(No WT neighbors)
APR-1	49	E	11	['E']
APR-1	49	C	(No WT neighbors)
APR-1	49	P3	10	['P3']
APR-1	49	D	10	['D']
APR-1	50	ABa	(No WT neighbors)
APR-1	50	ABp	(No WT neighbors)
APR-1	50	ABal	(No WT neighbors)
APR-1	50	ABar	(No WT neighbors)
APR-1	50	ABpl	(No WT neighbors)
APR-1	50	ABpr	(No WT neighbors)
APR-1	50	ABala	(No WT neighbors)
APR-1	50	ABalp	(No WT neighbors)
APR-1	50	ABara	(No WT neighbors)
APR-1	50	ABarp	(No WT neighbors)
APR-1	50	ABpla	(No WT neighbors)
APR-1	50	ABplp	(No WT neighbors)
APR-1	50	ABpra	(No WT neighbors)
APR-1	50	ABprp	(No WT neighbors)
APR-1	50	EMS	(No WT neighbors)
APR-1	50	P2	(No WT neighbors)
APR-1	50	MS	(No WT neighbors)
APR-1	50	E	(No WT neighbors)
APR-1	50	C	(No WT neighbors)
APR-1	50	P3	4	['P3']
APR-1	50	D	4	['D']
APR-1	51	ABa	(No WT neighbors)
APR-1	51	ABp	(No WT neighbors)
APR-1	51	ABal	(No WT neighbors)
APR-1	51	ABar	(No WT neighbors)
APR-1	51	ABpl	(No WT neighbors)
APR-1	51	ABpr	(No WT neighbors)
APR-1	51	ABala	(No WT neighbors)
APR-1	51	ABalp	(No WT neighbors)
APR-1	51	ABara	(No WT neighbors)
APR-1	51	ABarp	(No WT neighbors)
APR-1	51	ABpla	(No WT neighbors)
APR-1	51	ABplp	(No WT neighbors)
APR-1	51	ABpra	(No WT neighbors)
APR-1	51	ABprp	(No WT neighbors)
APR-1	51	EMS	(No WT neighbors)
APR-1	51	P2	(No WT neighbors)
APR-1	51	MS	(No WT neighbors)
APR-1	51	E	(No WT neighbors)
APR-1	51	C	(No WT neighbors)
APR-1	51	P3	(No WT neighbors)
APR-1	51	D	(No WT neighbors)
APR-1	52	ABa	(No WT neighbors)
APR-1	52	ABp	(No WT neighbors)
APR-1	52	ABal	(No WT neighbors)
APR-1	52	ABar	(No WT neighbors)
APR-1	52	ABpl	(No WT neighbors)
APR-1	52	ABpr	(No WT neighbors)
APR-1	52	ABala	(No WT neighbors)
APR-1	52	ABalp	(No WT neighbors)
APR-1	52	ABara	(No WT neighbors)
APR-1	52	ABarp	(No WT neighbors)
APR-1	52	ABpla	(No WT neighbors)
APR-1	52	ABplp	(No WT neighbors)
APR-1	52	ABpra	(No WT neighbors)
APR-1	52	ABprp	(No WT neighbors)
APR-1	52	EMS	(No WT neighbors)
APR-1	52	P2	(No WT neighbors)
APR-1	52	MS	(No WT neighbors)
APR-1	52	E	(No WT neighbors)
APR-1	52	C	(No WT neighbors)
APR-1	52	P3	(No WT neighbors)
APR-1	52	D	(No WT neighbors)
APR-1	53	ABa	(No WT neighbors)
APR-1	53	ABp	(No WT neighbors)
APR-1	53	ABal	(No WT neighbors)
APR-1	53	ABar	(No WT neighbors)
APR-1	53	ABpl	(No WT neighbors)
APR-1	53	ABpr	(No WT neighbors)
APR-1	53	ABala	(No WT neighbors)
APR-1	53	ABalp	(No WT neighbors)
APR-1	53	ABara	(No WT neighbors)
APR-1	53	ABarp	(No WT neighbors)
APR-1	53	ABpla	(No WT neighbors)
APR-1	53	ABplp	(No WT neighbors)
APR-1	53	ABpra	(No WT neighbors)
APR-1	53	ABprp	(No WT neighbors)
APR-1	53	EMS	(No WT neighbors)
APR-1	53	P2	(No WT neighbors)
APR-1	53	MS	(No WT neighbors)
APR-1	53	E	4	['E']
APR-1	53	C	(No WT neighbors)
APR-1	53	P3	(No WT neighbors)
APR-1	53	D	(No WT neighbors)
APX-1	54	ABa	19	['ABa']
APX-1	54	ABp	2	['ABa']
APX-1	54	ABal	17	['ABal']
APX-1	54	ABar	20	['ABar']
APX-1	54	ABpl	20	['ABal']
APX-1	54	ABpr	(No WT neighbors)
APX-1	54	ABala	19	['ABala']
APX-1	54	ABalp	20	['ABalp']
APX-1	54	ABara	20	['ABara']
APX-1	54	ABarp	21	['ABarp']
APX-1	54	ABpla	21	['ABala']
APX-1	54	ABplp	20	['ABalp']
APX-1	54	ABpra	18	['ABara']
APX-1	54	ABprp	(No WT neighbors)
APX-1	54	EMS	(No WT neighbors)
APX-1	54	P2	(No WT neighbors)
APX-1	54	MS	(No WT neighbors)
APX-1	54	E	21	['E']
APX-1	54	C	21	['C']
APX-1	54	P3	21	['P3']
APX-1	54	D	21	['D']
APX-1	55	ABa	1	['ABa']
APX-1	55	ABp	1	['ABa']
APX-1	55	ABal	1	['ABal']
APX-1	55	ABar	(No WT neighbors)
APX-1	55	ABpl	12	['ABal']
APX-1	55	ABpr	8	['ABal']
APX-1	55	ABala	(No WT neighbors)
APX-1	55	ABalp	14	['ABalp']
APX-1	55	ABara	8	['ABara']
APX-1	55	ABarp	4	['ABarp']
APX-1	55	ABpla	19	['ABarp']
APX-1	55	ABplp	14	['ABalp']
APX-1	55	ABpra	16	['ABarp']
APX-1	55	ABprp	15	['ABarp']
APX-1	55	EMS	(No WT neighbors)
APX-1	55	P2	(No WT neighbors)
APX-1	55	MS	(No WT neighbors)
APX-1	55	E	2	['E']
APX-1	55	C	(No WT neighbors)
APX-1	55	P3	10	['P3']
APX-1	55	D	10	['D']
APX-1	56	ABa	14	['ABa']
APX-1	56	ABp	11	['ABa']
APX-1	56	ABal	13	['ABal']
APX-1	56	ABar	16	['ABar']
APX-1	56	ABpl	16	['ABal']
APX-1	56	ABpr	14	['ABal']
APX-1	56	ABala	14	['ABarp']
APX-1	56	ABalp	18	['ABalp']
APX-1	56	ABara	18	['ABarp']
APX-1	56	ABarp	18	['ABarp']
APX-1	56	ABpla	20	['ABala']
APX-1	56	ABplp	15	['ABalp']
APX-1	56	ABpra	19	['ABala' 'ABarp']
APX-1	56	ABprp	14	['ABalp']
APX-1	56	EMS	(No WT neighbors)
APX-1	56	P2	(No WT neighbors)
APX-1	56	MS	(No WT neighbors)
APX-1	56	E	3	['E']
APX-1	56	C	17	['C']
APX-1	56	P3	21	['P3']
APX-1	56	D	21	['D']
APX-1	57	ABa	21	['ABa']
APX-1	57	ABp	7	['ABa']
APX-1	57	ABal	21	['ABal']
APX-1	57	ABar	21	['ABar']
APX-1	57	ABpl	17	['ABal']
APX-1	57	ABpr	21	['ABal']
APX-1	57	ABala	21	['ABala' 'ABalp']
APX-1	57	ABalp	21	['ABalp']
APX-1	57	ABara	21	['ABara']
APX-1	57	ABarp	20	['ABarp']
APX-1	57	ABpla	8	['ABalp']
APX-1	57	ABplp	21	['ABalp']
APX-1	57	ABpra	21	['ABalp']
APX-1	57	ABprp	21	['ABalp' 'ABara']
APX-1	57	EMS	(No WT neighbors)
APX-1	57	P2	17	['P2']
APX-1	57	MS	(No WT neighbors)
APX-1	57	E	21	['E']
APX-1	57	C	20	['C']
APX-1	57	P3	(No WT neighbors)
APX-1	57	D	(No WT neighbors)
APX-1	58	ABa	21	['ABa']
APX-1	58	ABp	12	['ABa']
APX-1	58	ABal	21	['ABal']
APX-1	58	ABar	21	['ABar']
APX-1	58	ABpl	19	['ABal']
APX-1	58	ABpr	16	['ABal']
APX-1	58	ABala	21	['ABala']
APX-1	58	ABalp	21	['ABalp']
APX-1	58	ABara	21	['ABalp' 'ABara']
APX-1	58	ABarp	21	['ABarp']
APX-1	58	ABpla	19	['ABalp']
APX-1	58	ABplp	21	['ABalp']
APX-1	58	ABpra	21	['ABalp' 'ABara']
APX-1	58	ABprp	21	['ABalp' 'ABara']
APX-1	58	EMS	(No WT neighbors)
APX-1	58	P2	15	['P2']
APX-1	58	MS	(No WT neighbors)
APX-1	58	E	21	['E']
APX-1	58	C	20	['C']
APX-1	58	P3	21	['P3']
APX-1	58	D	21	['D']
APX-1	59	ABa	(No WT neighbors)
APX-1	59	ABp	(No WT neighbors)
APX-1	59	ABal	(No WT neighbors)
APX-1	59	ABar	21	['ABar']
APX-1	59	ABpl	(No WT neighbors)
APX-1	59	ABpr	(No WT neighbors)
APX-1	59	ABala	(No WT neighbors)
APX-1	59	ABalp	21	['ABalp' 'ABara']
APX-1	59	ABara	21	['ABara']
APX-1	59	ABarp	21	['ABarp']
APX-1	59	ABpla	21	['ABala']
APX-1	59	ABplp	(No WT neighbors)
APX-1	59	ABpra	(No WT neighbors)
APX-1	59	ABprp	(No WT neighbors)
APX-1	59	EMS	(No WT neighbors)
APX-1	59	P2	(No WT neighbors)
APX-1	59	MS	(No WT neighbors)
APX-1	59	E	17	['E']
APX-1	59	C	(No WT neighbors)
APX-1	59	P3	21	['P3']
APX-1	59	D	21	['D']
APX-1	60	ABa	(No WT neighbors)
APX-1	60	ABp	(No WT neighbors)
APX-1	60	ABal	(No WT neighbors)
APX-1	60	ABar	(No WT neighbors)
APX-1	60	ABpl	(No WT neighbors)
APX-1	60	ABpr	(No WT neighbors)
APX-1	60	ABala	(No WT neighbors)
APX-1	60	ABalp	(No WT neighbors)
APX-1	60	ABara	(No WT neighbors)
APX-1	60	ABarp	(No WT neighbors)
APX-1	60	ABpla	(No WT neighbors)
APX-1	60	ABplp	(No WT neighbors)
APX-1	60	ABpra	(No WT neighbors)
APX-1	60	ABprp	(No WT neighbors)
APX-1	60	EMS	(No WT neighbors)
APX-1	60	P2	(No WT neighbors)
APX-1	60	MS	(No WT neighbors)
APX-1	60	E	(No WT neighbors)
APX-1	60	C	(No WT neighbors)
APX-1	60	P3	(No WT neighbors)
APX-1	60	D	(No WT neighbors)
APX-1	61	ABa	20	['ABa']
APX-1	61	ABp	12	['ABa']
APX-1	61	ABal	20	['ABal']
APX-1	61	ABar	19	['ABar']
APX-1	61	ABpl	19	['ABal']
APX-1	61	ABpr	12	['ABar']
APX-1	61	ABala	20	['ABala']
APX-1	61	ABalp	21	['ABalp']
APX-1	61	ABara	21	['ABara']
APX-1	61	ABarp	20	['ABarp']
APX-1	61	ABpla	18	['ABala' 'ABalp']
APX-1	61	ABplp	20	['ABalp']
APX-1	61	ABpra	21	['ABara']
APX-1	61	ABprp	15	['ABalp' 'ABarp']
APX-1	61	EMS	(No WT neighbors)
APX-1	61	P2	(No WT neighbors)
APX-1	61	MS	(No WT neighbors)
APX-1	61	E	7	['E']
APX-1	61	C	(No WT neighbors)
APX-1	61	P3	21	['P3']
APX-1	61	D	21	['D']
ARX-2	62	ABa	(No WT neighbors)
ARX-2	62	ABp	(No WT neighbors)
ARX-2	62	ABal	(No WT neighbors)
ARX-2	62	ABar	(No WT neighbors)
ARX-2	62	ABpl	(No WT neighbors)
ARX-2	62	ABpr	(No WT neighbors)
ARX-2	62	ABala	(No WT neighbors)
ARX-2	62	ABalp	(No WT neighbors)
ARX-2	62	ABara	(No WT neighbors)
ARX-2	62	ABarp	(No WT neighbors)
ARX-2	62	ABpla	(No WT neighbors)
ARX-2	62	ABplp	(No WT neighbors)
ARX-2	62	ABpra	(No WT neighbors)
ARX-2	62	ABprp	(No WT neighbors)
ARX-2	62	EMS	(No WT neighbors)
ARX-2	62	P2	(No WT neighbors)
ARX-2	62	MS	(No WT neighbors)
ARX-2	62	E	2	['D']
ARX-2	62	C	(No WT neighbors)
ARX-2	62	P3	(No WT neighbors)
ARX-2	62	D	(No WT neighbors)
ARX-2	63	ABa	(No WT neighbors)
ARX-2	63	ABp	(No WT neighbors)
ARX-2	63	ABal	(No WT neighbors)
ARX-2	63	ABar	(No WT neighbors)
ARX-2	63	ABpl	(No WT neighbors)
ARX-2	63	ABpr	(No WT neighbors)
ARX-2	63	ABala	(No WT neighbors)
ARX-2	63	ABalp	(No WT neighbors)
ARX-2	63	ABara	(No WT neighbors)
ARX-2	63	ABarp	(No WT neighbors)
ARX-2	63	ABpla	(No WT neighbors)
ARX-2	63	ABplp	(No WT neighbors)
ARX-2	63	ABpra	(No WT neighbors)
ARX-2	63	ABprp	(No WT neighbors)
ARX-2	63	EMS	(No WT neighbors)
ARX-2	63	P2	(No WT neighbors)
ARX-2	63	MS	(No WT neighbors)
ARX-2	63	E	(No WT neighbors)
ARX-2	63	C	(No WT neighbors)
ARX-2	63	P3	(No WT neighbors)
ARX-2	63	D	(No WT neighbors)
ARX-2	64	ABa	(No WT neighbors)
ARX-2	64	ABp	(No WT neighbors)
ARX-2	64	ABal	(No WT neighbors)
ARX-2	64	ABar	(No WT neighbors)
ARX-2	64	ABpl	(No WT neighbors)
ARX-2	64	ABpr	(No WT neighbors)
ARX-2	64	ABala	(No WT neighbors)
ARX-2	64	ABalp	(No WT neighbors)
ARX-2	64	ABara	(No WT neighbors)
ARX-2	64	ABarp	(No WT neighbors)
ARX-2	64	ABpla	(No WT neighbors)
ARX-2	64	ABplp	(No WT neighbors)
ARX-2	64	ABpra	(No WT neighbors)
ARX-2	64	ABprp	(No WT neighbors)
ARX-2	64	EMS	(No WT neighbors)
ARX-2	64	P2	(No WT neighbors)
ARX-2	64	MS	(No WT neighbors)
ARX-2	64	E	(No WT neighbors)
ARX-2	64	C	(No WT neighbors)
ARX-2	64	P3	(No WT neighbors)
ARX-2	64	D	(No WT neighbors)
ARX-2	65	ABa	(No WT neighbors)
ARX-2	65	ABp	(No WT neighbors)
ARX-2	65	ABal	(No WT neighbors)
ARX-2	65	ABar	(No WT neighbors)
ARX-2	65	ABpl	(No WT neighbors)
ARX-2	65	ABpr	(No WT neighbors)
ARX-2	65	ABala	(No WT neighbors)
ARX-2	65	ABalp	(No WT neighbors)
ARX-2	65	ABara	(No WT neighbors)
ARX-2	65	ABarp	(No WT neighbors)
ARX-2	65	ABpla	(No WT neighbors)
ARX-2	65	ABplp	(No WT neighbors)
ARX-2	65	ABpra	(No WT neighbors)
ARX-2	65	ABprp	(No WT neighbors)
ARX-2	65	EMS	(No WT neighbors)
ARX-2	65	P2	(No WT neighbors)
ARX-2	65	MS	(No WT neighbors)
ARX-2	65	E	(No WT neighbors)
ARX-2	65	C	(No WT neighbors)
ARX-2	65	P3	(No WT neighbors)
ARX-2	65	D	(No WT neighbors)
ARX-2	66	ABa	(No WT neighbors)
ARX-2	66	ABp	(No WT neighbors)
ARX-2	66	ABal	(No WT neighbors)
ARX-2	66	ABar	(No WT neighbors)
ARX-2	66	ABpl	9	['ABalp']
ARX-2	66	ABpr	12	['ABalp']
ARX-2	66	ABala	(No WT neighbors)
ARX-2	66	ABalp	(No WT neighbors)
ARX-2	66	ABara	(No WT neighbors)
ARX-2	66	ABarp	(No WT neighbors)
ARX-2	66	ABpla	(No WT neighbors)
ARX-2	66	ABplp	(No WT neighbors)
ARX-2	66	ABpra	(No WT neighbors)
ARX-2	66	ABprp	(No WT neighbors)
ARX-2	66	EMS	(No WT neighbors)
ARX-2	66	P2	(No WT neighbors)
ARX-2	66	MS	(No WT neighbors)
ARX-2	66	E	(No WT neighbors)
ARX-2	66	C	(No WT neighbors)
ARX-2	66	P3	(No WT neighbors)
ARX-2	66	D	(No WT neighbors)
ARX-2	67	ABa	(No WT neighbors)
ARX-2	67	ABp	2	['ABal']
ARX-2	67	ABal	(No WT neighbors)
ARX-2	67	ABar	(No WT neighbors)
ARX-2	67	ABpl	9	['ABalp']
ARX-2	67	ABpr	17	['ABalp']
ARX-2	67	ABala	(No WT neighbors)
ARX-2	67	ABalp	(No WT neighbors)
ARX-2	67	ABara	(No WT neighbors)
ARX-2	67	ABarp	(No WT neighbors)
ARX-2	67	ABpla	(No WT neighbors)
ARX-2	67	ABplp	(No WT neighbors)
ARX-2	67	ABpra	(No WT neighbors)
ARX-2	67	ABprp	(No WT neighbors)
ARX-2	67	EMS	(No WT neighbors)
ARX-2	67	P2	(No WT neighbors)
ARX-2	67	MS	(No WT neighbors)
ARX-2	67	E	(No WT neighbors)
ARX-2	67	C	(No WT neighbors)
ARX-2	67	P3	(No WT neighbors)
ARX-2	67	D	(No WT neighbors)
ATX-2	68	ABa	(No WT neighbors)
ATX-2	68	ABp	(No WT neighbors)
ATX-2	68	ABal	(No WT neighbors)
ATX-2	68	ABar	(No WT neighbors)
ATX-2	68	ABpl	(No WT neighbors)
ATX-2	68	ABpr	(No WT neighbors)
ATX-2	68	ABala	(No WT neighbors)
ATX-2	68	ABalp	(No WT neighbors)
ATX-2	68	ABara	(No WT neighbors)
ATX-2	68	ABarp	(No WT neighbors)
ATX-2	68	ABpla	(No WT neighbors)
ATX-2	68	ABplp	(No WT neighbors)
ATX-2	68	ABpra	(No WT neighbors)
ATX-2	68	ABprp	(No WT neighbors)
ATX-2	68	EMS	(No WT neighbors)
ATX-2	68	P2	(No WT neighbors)
ATX-2	68	MS	(No WT neighbors)
ATX-2	68	E	(No WT neighbors)
ATX-2	68	C	(No WT neighbors)
ATX-2	68	P3	(No WT neighbors)
ATX-2	68	D	(No WT neighbors)
ATX-2	69	ABa	(No WT neighbors)
ATX-2	69	ABp	(No WT neighbors)
ATX-2	69	ABal	(No WT neighbors)
ATX-2	69	ABar	(No WT neighbors)
ATX-2	69	ABpl	(No WT neighbors)
ATX-2	69	ABpr	(No WT neighbors)
ATX-2	69	ABala	(No WT neighbors)
ATX-2	69	ABalp	(No WT neighbors)
ATX-2	69	ABara	(No WT neighbors)
ATX-2	69	ABarp	(No WT neighbors)
ATX-2	69	ABpla	(No WT neighbors)
ATX-2	69	ABplp	(No WT neighbors)
ATX-2	69	ABpra	(No WT neighbors)
ATX-2	69	ABprp	(No WT neighbors)
ATX-2	69	EMS	(No WT neighbors)
ATX-2	69	P2	(No WT neighbors)
ATX-2	69	MS	(No WT neighbors)
ATX-2	69	E	(No WT neighbors)
ATX-2	69	C	(No WT neighbors)
ATX-2	69	P3	(No WT neighbors)
ATX-2	69	D	(No WT neighbors)
ATX-2	70	ABa	(No WT neighbors)
ATX-2	70	ABp	(No WT neighbors)
ATX-2	70	ABal	(No WT neighbors)
ATX-2	70	ABar	(No WT neighbors)
ATX-2	70	ABpl	(No WT neighbors)
ATX-2	70	ABpr	(No WT neighbors)
ATX-2	70	ABala	(No WT neighbors)
ATX-2	70	ABalp	(No WT neighbors)
ATX-2	70	ABara	(No WT neighbors)
ATX-2	70	ABarp	(No WT neighbors)
ATX-2	70	ABpla	(No WT neighbors)
ATX-2	70	ABplp	(No WT neighbors)
ATX-2	70	ABpra	(No WT neighbors)
ATX-2	70	ABprp	(No WT neighbors)
ATX-2	70	EMS	(No WT neighbors)
ATX-2	70	P2	(No WT neighbors)
ATX-2	70	MS	(No WT neighbors)
ATX-2	70	E	(No WT neighbors)
ATX-2	70	C	(No WT neighbors)
ATX-2	70	P3	(No WT neighbors)
ATX-2	70	D	(No WT neighbors)
ATX-2	71	ABa	(No WT neighbors)
ATX-2	71	ABp	(No WT neighbors)
ATX-2	71	ABal	(No WT neighbors)
ATX-2	71	ABar	(No WT neighbors)
ATX-2	71	ABpl	(No WT neighbors)
ATX-2	71	ABpr	(No WT neighbors)
ATX-2	71	ABala	(No WT neighbors)
ATX-2	71	ABalp	(No WT neighbors)
ATX-2	71	ABara	(No WT neighbors)
ATX-2	71	ABarp	(No WT neighbors)
ATX-2	71	ABpla	(No WT neighbors)
ATX-2	71	ABplp	(No WT neighbors)
ATX-2	71	ABpra	(No WT neighbors)
ATX-2	71	ABprp	(No WT neighbors)
ATX-2	71	EMS	(No WT neighbors)
ATX-2	71	P2	(No WT neighbors)
ATX-2	71	MS	(No WT neighbors)
ATX-2	71	E	(No WT neighbors)
ATX-2	71	C	(No WT neighbors)
ATX-2	71	P3	(No WT neighbors)
ATX-2	71	D	(No WT neighbors)
BUB-1	72	ABa	(No WT neighbors)
BUB-1	72	ABp	(No WT neighbors)
BUB-1	72	ABal	(No WT neighbors)
BUB-1	72	ABar	(No WT neighbors)
BUB-1	72	ABpl	(No WT neighbors)
BUB-1	72	ABpr	(No WT neighbors)
BUB-1	72	ABala	(No WT neighbors)
BUB-1	72	ABalp	(No WT neighbors)
BUB-1	72	ABara	(No WT neighbors)
BUB-1	72	ABarp	(No WT neighbors)
BUB-1	72	ABpla	(No WT neighbors)
BUB-1	72	ABplp	(No WT neighbors)
BUB-1	72	ABpra	(No WT neighbors)
BUB-1	72	ABprp	(No WT neighbors)
BUB-1	72	EMS	(No WT neighbors)
BUB-1	72	P2	(No WT neighbors)
BUB-1	72	MS	(No WT neighbors)
BUB-1	72	E	(No WT neighbors)
BUB-1	72	C	(No WT neighbors)
BUB-1	72	P3	(No WT neighbors)
BUB-1	72	D	(No WT neighbors)
BUB-1	73	ABa	(No WT neighbors)
BUB-1	73	ABp	(No WT neighbors)
BUB-1	73	ABal	(No WT neighbors)
BUB-1	73	ABar	(No WT neighbors)
BUB-1	73	ABpl	(No WT neighbors)
BUB-1	73	ABpr	(No WT neighbors)
BUB-1	73	ABala	(No WT neighbors)
BUB-1	73	ABalp	(No WT neighbors)
BUB-1	73	ABara	(No WT neighbors)
BUB-1	73	ABarp	(No WT neighbors)
BUB-1	73	ABpla	(No WT neighbors)
BUB-1	73	ABplp	(No WT neighbors)
BUB-1	73	ABpra	(No WT neighbors)
BUB-1	73	ABprp	(No WT neighbors)
BUB-1	73	EMS	(No WT neighbors)
BUB-1	73	P2	(No WT neighbors)
BUB-1	73	MS	(No WT neighbors)
BUB-1	73	E	2	['D']
BUB-1	73	C	(No WT neighbors)
BUB-1	73	P3	(No WT neighbors)
BUB-1	73	D	(No WT neighbors)
BUB-1	74	ABa	(No WT neighbors)
BUB-1	74	ABp	(No WT neighbors)
BUB-1	74	ABal	(No WT neighbors)
BUB-1	74	ABar	(No WT neighbors)
BUB-1	74	ABpl	(No WT neighbors)
BUB-1	74	ABpr	(No WT neighbors)
BUB-1	74	ABala	(No WT neighbors)
BUB-1	74	ABalp	(No WT neighbors)
BUB-1	74	ABara	(No WT neighbors)
BUB-1	74	ABarp	(No WT neighbors)
BUB-1	74	ABpla	(No WT neighbors)
BUB-1	74	ABplp	(No WT neighbors)
BUB-1	74	ABpra	(No WT neighbors)
BUB-1	74	ABprp	(No WT neighbors)
BUB-1	74	EMS	(No WT neighbors)
BUB-1	74	P2	(No WT neighbors)
BUB-1	74	MS	(No WT neighbors)
BUB-1	74	E	1	['D']
BUB-1	74	C	(No WT neighbors)
BUB-1	74	P3	10	['P3']
BUB-1	74	D	10	['D']
BUB-1	75	ABa	(No WT neighbors)
BUB-1	75	ABp	(No WT neighbors)
BUB-1	75	ABal	(No WT neighbors)
BUB-1	75	ABar	(No WT neighbors)
BUB-1	75	ABpl	(No WT neighbors)
BUB-1	75	ABpr	(No WT neighbors)
BUB-1	75	ABala	(No WT neighbors)
BUB-1	75	ABalp	(No WT neighbors)
BUB-1	75	ABara	(No WT neighbors)
BUB-1	75	ABarp	(No WT neighbors)
BUB-1	75	ABpla	(No WT neighbors)
BUB-1	75	ABplp	(No WT neighbors)
BUB-1	75	ABpra	(No WT neighbors)
BUB-1	75	ABprp	(No WT neighbors)
BUB-1	75	EMS	(No WT neighbors)
BUB-1	75	P2	(No WT neighbors)
BUB-1	75	MS	(No WT neighbors)
BUB-1	75	E	(No WT neighbors)
BUB-1	75	C	(No WT neighbors)
BUB-1	75	P3	(No WT neighbors)
BUB-1	75	D	(No WT neighbors)
BUB-1	76	ABa	(No WT neighbors)
BUB-1	76	ABp	(No WT neighbors)
BUB-1	76	ABal	(No WT neighbors)
BUB-1	76	ABar	(No WT neighbors)
BUB-1	76	ABpl	(No WT neighbors)
BUB-1	76	ABpr	6	['ABprp']
BUB-1	76	ABala	(No WT neighbors)
BUB-1	76	ABalp	(No WT neighbors)
BUB-1	76	ABara	(No WT neighbors)
BUB-1	76	ABarp	(No WT neighbors)
BUB-1	76	ABpla	(No WT neighbors)
BUB-1	76	ABplp	(No WT neighbors)
BUB-1	76	ABpra	(No WT neighbors)
BUB-1	76	ABprp	(No WT neighbors)
BUB-1	76	EMS	(No WT neighbors)
BUB-1	76	P2	(No WT neighbors)
BUB-1	76	MS	(No WT neighbors)
BUB-1	76	E	(No WT neighbors)
BUB-1	76	C	(No WT neighbors)
BUB-1	76	P3	(No WT neighbors)
BUB-1	76	D	(No WT neighbors)
BUB-1	77	ABa	(No WT neighbors)
BUB-1	77	ABp	(No WT neighbors)
BUB-1	77	ABal	(No WT neighbors)
BUB-1	77	ABar	(No WT neighbors)
BUB-1	77	ABpl	(No WT neighbors)
BUB-1	77	ABpr	1	['ABara']
BUB-1	77	ABala	(No WT neighbors)
BUB-1	77	ABalp	(No WT neighbors)
BUB-1	77	ABara	(No WT neighbors)
BUB-1	77	ABarp	(No WT neighbors)
BUB-1	77	ABpla	(No WT neighbors)
BUB-1	77	ABplp	(No WT neighbors)
BUB-1	77	ABpra	(No WT neighbors)
BUB-1	77	ABprp	(No WT neighbors)
BUB-1	77	EMS	(No WT neighbors)
BUB-1	77	P2	(No WT neighbors)
BUB-1	77	MS	(No WT neighbors)
BUB-1	77	E	(No WT neighbors)
BUB-1	77	C	(No WT neighbors)
BUB-1	77	P3	(No WT neighbors)
BUB-1	77	D	(No WT neighbors)
C01A2.5	78	ABa	(No WT neighbors)
C01A2.5	78	ABp	(No WT neighbors)
C01A2.5	78	ABal	(No WT neighbors)
C01A2.5	78	ABar	(No WT neighbors)
C01A2.5	78	ABpl	(No WT neighbors)
C01A2.5	78	ABpr	(No WT neighbors)
C01A2.5	78	ABala	(No WT neighbors)
C01A2.5	78	ABalp	(No WT neighbors)
C01A2.5	78	ABara	(No WT neighbors)
C01A2.5	78	ABarp	(No WT neighbors)
C01A2.5	78	ABpla	(No WT neighbors)
C01A2.5	78	ABplp	(No WT neighbors)
C01A2.5	78	ABpra	(No WT neighbors)
C01A2.5	78	ABprp	(No WT neighbors)
C01A2.5	78	EMS	(No WT neighbors)
C01A2.5	78	P2	(No WT neighbors)
C01A2.5	78	MS	(No WT neighbors)
C01A2.5	78	E	(No WT neighbors)
C01A2.5	78	C	(No WT neighbors)
C01A2.5	78	P3	(No WT neighbors)
C01A2.5	78	D	(No WT neighbors)
C01A2.5	79	ABa	(No WT neighbors)
C01A2.5	79	ABp	(No WT neighbors)
C01A2.5	79	ABal	(No WT neighbors)
C01A2.5	79	ABar	(No WT neighbors)
C01A2.5	79	ABpl	(No WT neighbors)
C01A2.5	79	ABpr	(No WT neighbors)
C01A2.5	79	ABala	(No WT neighbors)
C01A2.5	79	ABalp	(No WT neighbors)
C01A2.5	79	ABara	(No WT neighbors)
C01A2.5	79	ABarp	(No WT neighbors)
C01A2.5	79	ABpla	(No WT neighbors)
C01A2.5	79	ABplp	(No WT neighbors)
C01A2.5	79	ABpra	(No WT neighbors)
C01A2.5	79	ABprp	(No WT neighbors)
C01A2.5	79	EMS	(No WT neighbors)
C01A2.5	79	P2	(No WT neighbors)
C01A2.5	79	MS	(No WT neighbors)
C01A2.5	79	E	(No WT neighbors)
C01A2.5	79	C	(No WT neighbors)
C01A2.5	79	P3	(No WT neighbors)
C01A2.5	79	D	(No WT neighbors)
C01A2.5	80	ABa	(No WT neighbors)
C01A2.5	80	ABp	(No WT neighbors)
C01A2.5	80	ABal	(No WT neighbors)
C01A2.5	80	ABar	(No WT neighbors)
C01A2.5	80	ABpl	(No WT neighbors)
C01A2.5	80	ABpr	(No WT neighbors)
C01A2.5	80	ABala	(No WT neighbors)
C01A2.5	80	ABalp	(No WT neighbors)
C01A2.5	80	ABara	(No WT neighbors)
C01A2.5	80	ABarp	(No WT neighbors)
C01A2.5	80	ABpla	(No WT neighbors)
C01A2.5	80	ABplp	(No WT neighbors)
C01A2.5	80	ABpra	(No WT neighbors)
C01A2.5	80	ABprp	(No WT neighbors)
C01A2.5	80	EMS	(No WT neighbors)
C01A2.5	80	P2	(No WT neighbors)
C01A2.5	80	MS	(No WT neighbors)
C01A2.5	80	E	(No WT neighbors)
C01A2.5	80	C	(No WT neighbors)
C01A2.5	80	P3	(No WT neighbors)
C01A2.5	80	D	(No WT neighbors)
C01A2.5	81	ABa	(No WT neighbors)
C01A2.5	81	ABp	(No WT neighbors)
C01A2.5	81	ABal	(No WT neighbors)
C01A2.5	81	ABar	(No WT neighbors)
C01A2.5	81	ABpl	(No WT neighbors)
C01A2.5	81	ABpr	(No WT neighbors)
C01A2.5	81	ABala	(No WT neighbors)
C01A2.5	81	ABalp	(No WT neighbors)
C01A2.5	81	ABara	(No WT neighbors)
C01A2.5	81	ABarp	(No WT neighbors)
C01A2.5	81	ABpla	(No WT neighbors)
C01A2.5	81	ABplp	(No WT neighbors)
C01A2.5	81	ABpra	(No WT neighbors)
C01A2.5	81	ABprp	(No WT neighbors)
C01A2.5	81	EMS	(No WT neighbors)
C01A2.5	81	P2	(No WT neighbors)
C01A2.5	81	MS	(No WT neighbors)
C01A2.5	81	E	(No WT neighbors)
C01A2.5	81	C	(No WT neighbors)
C01A2.5	81	P3	(No WT neighbors)
C01A2.5	81	D	(No WT neighbors)
C01A2.5	82	ABa	(No WT neighbors)
C01A2.5	82	ABp	(No WT neighbors)
C01A2.5	82	ABal	(No WT neighbors)
C01A2.5	82	ABar	(No WT neighbors)
C01A2.5	82	ABpl	12	['ABalp']
C01A2.5	82	ABpr	(No WT neighbors)
C01A2.5	82	ABala	(No WT neighbors)
C01A2.5	82	ABalp	(No WT neighbors)
C01A2.5	82	ABara	(No WT neighbors)
C01A2.5	82	ABarp	(No WT neighbors)
C01A2.5	82	ABpla	(No WT neighbors)
C01A2.5	82	ABplp	(No WT neighbors)
C01A2.5	82	ABpra	(No WT neighbors)
C01A2.5	82	ABprp	(No WT neighbors)
C01A2.5	82	EMS	(No WT neighbors)
C01A2.5	82	P2	(No WT neighbors)
C01A2.5	82	MS	(No WT neighbors)
C01A2.5	82	E	(No WT neighbors)
C01A2.5	82	C	(No WT neighbors)
C01A2.5	82	P3	(No WT neighbors)
C01A2.5	82	D	(No WT neighbors)
C01A2.5	83	ABa	(No WT neighbors)
C01A2.5	83	ABp	(No WT neighbors)
C01A2.5	83	ABal	(No WT neighbors)
C01A2.5	83	ABar	(No WT neighbors)
C01A2.5	83	ABpl	(No WT neighbors)
C01A2.5	83	ABpr	12	['ABprp']
C01A2.5	83	ABala	(No WT neighbors)
C01A2.5	83	ABalp	(No WT neighbors)
C01A2.5	83	ABara	(No WT neighbors)
C01A2.5	83	ABarp	(No WT neighbors)
C01A2.5	83	ABpla	(No WT neighbors)
C01A2.5	83	ABplp	(No WT neighbors)
C01A2.5	83	ABpra	(No WT neighbors)
C01A2.5	83	ABprp	(No WT neighbors)
C01A2.5	83	EMS	(No WT neighbors)
C01A2.5	83	P2	(No WT neighbors)
C01A2.5	83	MS	(No WT neighbors)
C01A2.5	83	E	(No WT neighbors)
C01A2.5	83	C	(No WT neighbors)
C01A2.5	83	P3	(No WT neighbors)
C01A2.5	83	D	(No WT neighbors)
C01F1.1	84	ABa	(No WT neighbors)
C01F1.1	84	ABp	(No WT neighbors)
C01F1.1	84	ABal	15	['ABala']
C01F1.1	84	ABar	(No WT neighbors)
C01F1.1	84	ABpl	(No WT neighbors)
C01F1.1	84	ABpr	(No WT neighbors)
C01F1.1	84	ABala	(No WT neighbors)
C01F1.1	84	ABalp	(No WT neighbors)
C01F1.1	84	ABara	(No WT neighbors)
C01F1.1	84	ABarp	(No WT neighbors)
C01F1.1	84	ABpla	(No WT neighbors)
C01F1.1	84	ABplp	(No WT neighbors)
C01F1.1	84	ABpra	(No WT neighbors)
C01F1.1	84	ABprp	(No WT neighbors)
C01F1.1	84	EMS	(No WT neighbors)
C01F1.1	84	P2	(No WT neighbors)
C01F1.1	84	MS	(No WT neighbors)
C01F1.1	84	E	(No WT neighbors)
C01F1.1	84	C	(No WT neighbors)
C01F1.1	84	P3	(No WT neighbors)
C01F1.1	84	D	(No WT neighbors)
C01F1.1	85	ABa	(No WT neighbors)
C01F1.1	85	ABp	(No WT neighbors)
C01F1.1	85	ABal	(No WT neighbors)
C01F1.1	85	ABar	(No WT neighbors)
C01F1.1	85	ABpl	(No WT neighbors)
C01F1.1	85	ABpr	(No WT neighbors)
C01F1.1	85	ABala	(No WT neighbors)
C01F1.1	85	ABalp	(No WT neighbors)
C01F1.1	85	ABara	(No WT neighbors)
C01F1.1	85	ABarp	(No WT neighbors)
C01F1.1	85	ABpla	(No WT neighbors)
C01F1.1	85	ABplp	(No WT neighbors)
C01F1.1	85	ABpra	(No WT neighbors)
C01F1.1	85	ABprp	(No WT neighbors)
C01F1.1	85	EMS	(No WT neighbors)
C01F1.1	85	P2	(No WT neighbors)
C01F1.1	85	MS	(No WT neighbors)
C01F1.1	85	E	(No WT neighbors)
C01F1.1	85	C	(No WT neighbors)
C01F1.1	85	P3	(No WT neighbors)
C01F1.1	85	D	(No WT neighbors)
C01F1.1	86	ABa	(No WT neighbors)
C01F1.1	86	ABp	(No WT neighbors)
C01F1.1	86	ABal	(No WT neighbors)
C01F1.1	86	ABar	1	['ABalp']
C01F1.1	86	ABpl	(No WT neighbors)
C01F1.1	86	ABpr	(No WT neighbors)
C01F1.1	86	ABala	(No WT neighbors)
C01F1.1	86	ABalp	(No WT neighbors)
C01F1.1	86	ABara	(No WT neighbors)
C01F1.1	86	ABarp	(No WT neighbors)
C01F1.1	86	ABpla	(No WT neighbors)
C01F1.1	86	ABplp	(No WT neighbors)
C01F1.1	86	ABpra	(No WT neighbors)
C01F1.1	86	ABprp	(No WT neighbors)
C01F1.1	86	EMS	(No WT neighbors)
C01F1.1	86	P2	(No WT neighbors)
C01F1.1	86	MS	(No WT neighbors)
C01F1.1	86	E	(No WT neighbors)
C01F1.1	86	C	(No WT neighbors)
C01F1.1	86	P3	(No WT neighbors)
C01F1.1	86	D	(No WT neighbors)
C01F1.1	87	ABa	(No WT neighbors)
C01F1.1	87	ABp	(No WT neighbors)
C01F1.1	87	ABal	(No WT neighbors)
C01F1.1	87	ABar	(No WT neighbors)
C01F1.1	87	ABpl	3	['ABalp' 'ABprp']
C01F1.1	87	ABpr	1	['ABara']
C01F1.1	87	ABala	(No WT neighbors)
C01F1.1	87	ABalp	(No WT neighbors)
C01F1.1	87	ABara	(No WT neighbors)
C01F1.1	87	ABarp	(No WT neighbors)
C01F1.1	87	ABpla	(No WT neighbors)
C01F1.1	87	ABplp	(No WT neighbors)
C01F1.1	87	ABpra	(No WT neighbors)
C01F1.1	87	ABprp	(No WT neighbors)
C01F1.1	87	EMS	(No WT neighbors)
C01F1.1	87	P2	(No WT neighbors)
C01F1.1	87	MS	(No WT neighbors)
C01F1.1	87	E	(No WT neighbors)
C01F1.1	87	C	(No WT neighbors)
C01F1.1	87	P3	(No WT neighbors)
C01F1.1	87	D	(No WT neighbors)
C01F1.1	88	ABa	(No WT neighbors)
C01F1.1	88	ABp	(No WT neighbors)
C01F1.1	88	ABal	(No WT neighbors)
C01F1.1	88	ABar	(No WT neighbors)
C01F1.1	88	ABpl	3	['ABprp']
C01F1.1	88	ABpr	(No WT neighbors)
C01F1.1	88	ABala	(No WT neighbors)
C01F1.1	88	ABalp	(No WT neighbors)
C01F1.1	88	ABara	(No WT neighbors)
C01F1.1	88	ABarp	(No WT neighbors)
C01F1.1	88	ABpla	(No WT neighbors)
C01F1.1	88	ABplp	(No WT neighbors)
C01F1.1	88	ABpra	(No WT neighbors)
C01F1.1	88	ABprp	(No WT neighbors)
C01F1.1	88	EMS	(No WT neighbors)
C01F1.1	88	P2	(No WT neighbors)
C01F1.1	88	MS	(No WT neighbors)
C01F1.1	88	E	(No WT neighbors)
C01F1.1	88	C	(No WT neighbors)
C01F1.1	88	P3	(No WT neighbors)
C01F1.1	88	D	(No WT neighbors)
C02B10.5	89	ABa	(No WT neighbors)
C02B10.5	89	ABp	(No WT neighbors)
C02B10.5	89	ABal	19	['ABalp']
C02B10.5	89	ABar	(No WT neighbors)
C02B10.5	89	ABpl	(No WT neighbors)
C02B10.5	89	ABpr	(No WT neighbors)
C02B10.5	89	ABala	(No WT neighbors)
C02B10.5	89	ABalp	(No WT neighbors)
C02B10.5	89	ABara	(No WT neighbors)
C02B10.5	89	ABarp	(No WT neighbors)
C02B10.5	89	ABpla	(No WT neighbors)
C02B10.5	89	ABplp	(No WT neighbors)
C02B10.5	89	ABpra	(No WT neighbors)
C02B10.5	89	ABprp	(No WT neighbors)
C02B10.5	89	EMS	(No WT neighbors)
C02B10.5	89	P2	(No WT neighbors)
C02B10.5	89	MS	(No WT neighbors)
C02B10.5	89	E	(No WT neighbors)
C02B10.5	89	C	(No WT neighbors)
C02B10.5	89	P3	(No WT neighbors)
C02B10.5	89	D	(No WT neighbors)
C02B10.5	90	ABa	(No WT neighbors)
C02B10.5	90	ABp	(No WT neighbors)
C02B10.5	90	ABal	14	['ABalp']
C02B10.5	90	ABar	(No WT neighbors)
C02B10.5	90	ABpl	(No WT neighbors)
C02B10.5	90	ABpr	(No WT neighbors)
C02B10.5	90	ABala	(No WT neighbors)
C02B10.5	90	ABalp	(No WT neighbors)
C02B10.5	90	ABara	(No WT neighbors)
C02B10.5	90	ABarp	(No WT neighbors)
C02B10.5	90	ABpla	(No WT neighbors)
C02B10.5	90	ABplp	(No WT neighbors)
C02B10.5	90	ABpra	(No WT neighbors)
C02B10.5	90	ABprp	(No WT neighbors)
C02B10.5	90	EMS	(No WT neighbors)
C02B10.5	90	P2	(No WT neighbors)
C02B10.5	90	MS	(No WT neighbors)
C02B10.5	90	E	(No WT neighbors)
C02B10.5	90	C	(No WT neighbors)
C02B10.5	90	P3	(No WT neighbors)
C02B10.5	90	D	(No WT neighbors)
C02B10.5	91	ABa	(No WT neighbors)
C02B10.5	91	ABp	(No WT neighbors)
C02B10.5	91	ABal	(No WT neighbors)
C02B10.5	91	ABar	(No WT neighbors)
C02B10.5	91	ABpl	(No WT neighbors)
C02B10.5	91	ABpr	(No WT neighbors)
C02B10.5	91	ABala	(No WT neighbors)
C02B10.5	91	ABalp	(No WT neighbors)
C02B10.5	91	ABara	(No WT neighbors)
C02B10.5	91	ABarp	(No WT neighbors)
C02B10.5	91	ABpla	(No WT neighbors)
C02B10.5	91	ABplp	(No WT neighbors)
C02B10.5	91	ABpra	(No WT neighbors)
C02B10.5	91	ABprp	(No WT neighbors)
C02B10.5	91	EMS	(No WT neighbors)
C02B10.5	91	P2	(No WT neighbors)
C02B10.5	91	MS	(No WT neighbors)
C02B10.5	91	E	(No WT neighbors)
C02B10.5	91	C	(No WT neighbors)
C02B10.5	91	P3	(No WT neighbors)
C02B10.5	91	D	(No WT neighbors)
C02B10.5	92	ABa	(No WT neighbors)
C02B10.5	92	ABp	(No WT neighbors)
C02B10.5	92	ABal	(No WT neighbors)
C02B10.5	92	ABar	(No WT neighbors)
C02B10.5	92	ABpl	(No WT neighbors)
C02B10.5	92	ABpr	(No WT neighbors)
C02B10.5	92	ABala	(No WT neighbors)
C02B10.5	92	ABalp	(No WT neighbors)
C02B10.5	92	ABara	(No WT neighbors)
C02B10.5	92	ABarp	(No WT neighbors)
C02B10.5	92	ABpla	(No WT neighbors)
C02B10.5	92	ABplp	(No WT neighbors)
C02B10.5	92	ABpra	(No WT neighbors)
C02B10.5	92	ABprp	(No WT neighbors)
C02B10.5	92	EMS	(No WT neighbors)
C02B10.5	92	P2	(No WT neighbors)
C02B10.5	92	MS	(No WT neighbors)
C02B10.5	92	E	(No WT neighbors)
C02B10.5	92	C	(No WT neighbors)
C02B10.5	92	P3	(No WT neighbors)
C02B10.5	92	D	(No WT neighbors)
C02B10.5	93	ABa	(No WT neighbors)
C02B10.5	93	ABp	(No WT neighbors)
C02B10.5	93	ABal	(No WT neighbors)
C02B10.5	93	ABar	(No WT neighbors)
C02B10.5	93	ABpl	(No WT neighbors)
C02B10.5	93	ABpr	(No WT neighbors)
C02B10.5	93	ABala	(No WT neighbors)
C02B10.5	93	ABalp	(No WT neighbors)
C02B10.5	93	ABara	(No WT neighbors)
C02B10.5	93	ABarp	(No WT neighbors)
C02B10.5	93	ABpla	(No WT neighbors)
C02B10.5	93	ABplp	(No WT neighbors)
C02B10.5	93	ABpra	(No WT neighbors)
C02B10.5	93	ABprp	(No WT neighbors)
C02B10.5	93	EMS	(No WT neighbors)
C02B10.5	93	P2	(No WT neighbors)
C02B10.5	93	MS	(No WT neighbors)
C02B10.5	93	E	20	['E']
C02B10.5	93	C	(No WT neighbors)
C02B10.5	93	P3	21	['P3']
C02B10.5	93	D	21	['D']
C02B10.5	94	ABa	(No WT neighbors)
C02B10.5	94	ABp	(No WT neighbors)
C02B10.5	94	ABal	(No WT neighbors)
C02B10.5	94	ABar	(No WT neighbors)
C02B10.5	94	ABpl	11	['ABalp']
C02B10.5	94	ABpr	(No WT neighbors)
C02B10.5	94	ABala	(No WT neighbors)
C02B10.5	94	ABalp	(No WT neighbors)
C02B10.5	94	ABara	(No WT neighbors)
C02B10.5	94	ABarp	(No WT neighbors)
C02B10.5	94	ABpla	(No WT neighbors)
C02B10.5	94	ABplp	(No WT neighbors)
C02B10.5	94	ABpra	(No WT neighbors)
C02B10.5	94	ABprp	(No WT neighbors)
C02B10.5	94	EMS	(No WT neighbors)
C02B10.5	94	P2	(No WT neighbors)
C02B10.5	94	MS	(No WT neighbors)
C02B10.5	94	E	6	['E']
C02B10.5	94	C	(No WT neighbors)
C02B10.5	94	P3	(No WT neighbors)
C02B10.5	94	D	(No WT neighbors)
C02B10.5	95	ABa	(No WT neighbors)
C02B10.5	95	ABp	(No WT neighbors)
C02B10.5	95	ABal	(No WT neighbors)
C02B10.5	95	ABar	(No WT neighbors)
C02B10.5	95	ABpl	(No WT neighbors)
C02B10.5	95	ABpr	7	['ABalp']
C02B10.5	95	ABala	(No WT neighbors)
C02B10.5	95	ABalp	(No WT neighbors)
C02B10.5	95	ABara	(No WT neighbors)
C02B10.5	95	ABarp	(No WT neighbors)
C02B10.5	95	ABpla	(No WT neighbors)
C02B10.5	95	ABplp	(No WT neighbors)
C02B10.5	95	ABpra	(No WT neighbors)
C02B10.5	95	ABprp	(No WT neighbors)
C02B10.5	95	EMS	(No WT neighbors)
C02B10.5	95	P2	(No WT neighbors)
C02B10.5	95	MS	(No WT neighbors)
C02B10.5	95	E	8	['E']
C02B10.5	95	C	(No WT neighbors)
C02B10.5	95	P3	(No WT neighbors)
C02B10.5	95	D	(No WT neighbors)
C06A5.1	96	ABa	(No WT neighbors)
C06A5.1	96	ABp	(No WT neighbors)
C06A5.1	96	ABal	(No WT neighbors)
C06A5.1	96	ABar	(No WT neighbors)
C06A5.1	96	ABpl	(No WT neighbors)
C06A5.1	96	ABpr	(No WT neighbors)
C06A5.1	96	ABala	(No WT neighbors)
C06A5.1	96	ABalp	(No WT neighbors)
C06A5.1	96	ABara	(No WT neighbors)
C06A5.1	96	ABarp	(No WT neighbors)
C06A5.1	96	ABpla	(No WT neighbors)
C06A5.1	96	ABplp	(No WT neighbors)
C06A5.1	96	ABpra	(No WT neighbors)
C06A5.1	96	ABprp	(No WT neighbors)
C06A5.1	96	EMS	(No WT neighbors)
C06A5.1	96	P2	(No WT neighbors)
C06A5.1	96	MS	(No WT neighbors)
C06A5.1	96	E	(No WT neighbors)
C06A5.1	96	C	(No WT neighbors)
C06A5.1	96	P3	(No WT neighbors)
C06A5.1	96	D	(No WT neighbors)
C06A5.1	97	ABa	(No WT neighbors)
C06A5.1	97	ABp	(No WT neighbors)
C06A5.1	97	ABal	(No WT neighbors)
C06A5.1	97	ABar	(No WT neighbors)
C06A5.1	97	ABpl	(No WT neighbors)
C06A5.1	97	ABpr	(No WT neighbors)
C06A5.1	97	ABala	(No WT neighbors)
C06A5.1	97	ABalp	(No WT neighbors)
C06A5.1	97	ABara	(No WT neighbors)
C06A5.1	97	ABarp	(No WT neighbors)
C06A5.1	97	ABpla	(No WT neighbors)
C06A5.1	97	ABplp	(No WT neighbors)
C06A5.1	97	ABpra	(No WT neighbors)
C06A5.1	97	ABprp	(No WT neighbors)
C06A5.1	97	EMS	(No WT neighbors)
C06A5.1	97	P2	(No WT neighbors)
C06A5.1	97	MS	(No WT neighbors)
C06A5.1	97	E	(No WT neighbors)
C06A5.1	97	C	(No WT neighbors)
C06A5.1	97	P3	(No WT neighbors)
C06A5.1	97	D	(No WT neighbors)
C06A5.1	98	ABa	(No WT neighbors)
C06A5.1	98	ABp	(No WT neighbors)
C06A5.1	98	ABal	(No WT neighbors)
C06A5.1	98	ABar	(No WT neighbors)
C06A5.1	98	ABpl	(No WT neighbors)
C06A5.1	98	ABpr	(No WT neighbors)
C06A5.1	98	ABala	(No WT neighbors)
C06A5.1	98	ABalp	(No WT neighbors)
C06A5.1	98	ABara	(No WT neighbors)
C06A5.1	98	ABarp	(No WT neighbors)
C06A5.1	98	ABpla	(No WT neighbors)
C06A5.1	98	ABplp	(No WT neighbors)
C06A5.1	98	ABpra	(No WT neighbors)
C06A5.1	98	ABprp	(No WT neighbors)
C06A5.1	98	EMS	(No WT neighbors)
C06A5.1	98	P2	(No WT neighbors)
C06A5.1	98	MS	(No WT neighbors)
C06A5.1	98	E	(No WT neighbors)
C06A5.1	98	C	(No WT neighbors)
C06A5.1	98	P3	(No WT neighbors)
C06A5.1	98	D	(No WT neighbors)
C06A5.1	99	ABa	(No WT neighbors)
C06A5.1	99	ABp	(No WT neighbors)
C06A5.1	99	ABal	(No WT neighbors)
C06A5.1	99	ABar	(No WT neighbors)
C06A5.1	99	ABpl	(No WT neighbors)
C06A5.1	99	ABpr	(No WT neighbors)
C06A5.1	99	ABala	(No WT neighbors)
C06A5.1	99	ABalp	(No WT neighbors)
C06A5.1	99	ABara	(No WT neighbors)
C06A5.1	99	ABarp	(No WT neighbors)
C06A5.1	99	ABpla	(No WT neighbors)
C06A5.1	99	ABplp	(No WT neighbors)
C06A5.1	99	ABpra	(No WT neighbors)
C06A5.1	99	ABprp	(No WT neighbors)
C06A5.1	99	EMS	(No WT neighbors)
C06A5.1	99	P2	(No WT neighbors)
C06A5.1	99	MS	(No WT neighbors)
C06A5.1	99	E	(No WT neighbors)
C06A5.1	99	C	(No WT neighbors)
C06A5.1	99	P3	(No WT neighbors)
C06A5.1	99	D	(No WT neighbors)
C06A5.1	100	ABa	(No WT neighbors)
C06A5.1	100	ABp	(No WT neighbors)
C06A5.1	100	ABal	(No WT neighbors)
C06A5.1	100	ABar	(No WT neighbors)
C06A5.1	100	ABpl	(No WT neighbors)
C06A5.1	100	ABpr	(No WT neighbors)
C06A5.1	100	ABala	(No WT neighbors)
C06A5.1	100	ABalp	(No WT neighbors)
C06A5.1	100	ABara	(No WT neighbors)
C06A5.1	100	ABarp	(No WT neighbors)
C06A5.1	100	ABpla	(No WT neighbors)
C06A5.1	100	ABplp	(No WT neighbors)
C06A5.1	100	ABpra	(No WT neighbors)
C06A5.1	100	ABprp	(No WT neighbors)
C06A5.1	100	EMS	(No WT neighbors)
C06A5.1	100	P2	(No WT neighbors)
C06A5.1	100	MS	(No WT neighbors)
C06A5.1	100	E	(No WT neighbors)
C06A5.1	100	C	(No WT neighbors)
C06A5.1	100	P3	(No WT neighbors)
C06A5.1	100	D	(No WT neighbors)
C06A5.1	101	ABa	(No WT neighbors)
C06A5.1	101	ABp	(No WT neighbors)
C06A5.1	101	ABal	(No WT neighbors)
C06A5.1	101	ABar	(No WT neighbors)
C06A5.1	101	ABpl	4	['ABalp']
C06A5.1	101	ABpr	16	['ABprp']
C06A5.1	101	ABala	(No WT neighbors)
C06A5.1	101	ABalp	(No WT neighbors)
C06A5.1	101	ABara	(No WT neighbors)
C06A5.1	101	ABarp	(No WT neighbors)
C06A5.1	101	ABpla	(No WT neighbors)
C06A5.1	101	ABplp	(No WT neighbors)
C06A5.1	101	ABpra	(No WT neighbors)
C06A5.1	101	ABprp	(No WT neighbors)
C06A5.1	101	EMS	(No WT neighbors)
C06A5.1	101	P2	(No WT neighbors)
C06A5.1	101	MS	(No WT neighbors)
C06A5.1	101	E	18	['E']
C06A5.1	101	C	(No WT neighbors)
C06A5.1	101	P3	(No WT neighbors)
C06A5.1	101	D	(No WT neighbors)
C06A5.1	102	ABa	(No WT neighbors)
C06A5.1	102	ABp	(No WT neighbors)
C06A5.1	102	ABal	(No WT neighbors)
C06A5.1	102	ABar	(No WT neighbors)
C06A5.1	102	ABpl	3	['ABprp']
C06A5.1	102	ABpr	7	['ABarp']
C06A5.1	102	ABala	(No WT neighbors)
C06A5.1	102	ABalp	(No WT neighbors)
C06A5.1	102	ABara	(No WT neighbors)
C06A5.1	102	ABarp	(No WT neighbors)
C06A5.1	102	ABpla	(No WT neighbors)
C06A5.1	102	ABplp	(No WT neighbors)
C06A5.1	102	ABpra	(No WT neighbors)
C06A5.1	102	ABprp	(No WT neighbors)
C06A5.1	102	EMS	(No WT neighbors)
C06A5.1	102	P2	(No WT neighbors)
C06A5.1	102	MS	(No WT neighbors)
C06A5.1	102	E	(No WT neighbors)
C06A5.1	102	C	(No WT neighbors)
C06A5.1	102	P3	(No WT neighbors)
C06A5.1	102	D	(No WT neighbors)
C07A9.2	103	ABa	(No WT neighbors)
C07A9.2	103	ABp	(No WT neighbors)
C07A9.2	103	ABal	(No WT neighbors)
C07A9.2	103	ABar	(No WT neighbors)
C07A9.2	103	ABpl	(No WT neighbors)
C07A9.2	103	ABpr	(No WT neighbors)
C07A9.2	103	ABala	(No WT neighbors)
C07A9.2	103	ABalp	(No WT neighbors)
C07A9.2	103	ABara	(No WT neighbors)
C07A9.2	103	ABarp	(No WT neighbors)
C07A9.2	103	ABpla	(No WT neighbors)
C07A9.2	103	ABplp	(No WT neighbors)
C07A9.2	103	ABpra	(No WT neighbors)
C07A9.2	103	ABprp	(No WT neighbors)
C07A9.2	103	EMS	(No WT neighbors)
C07A9.2	103	P2	(No WT neighbors)
C07A9.2	103	MS	(No WT neighbors)
C07A9.2	103	E	(No WT neighbors)
C07A9.2	103	C	(No WT neighbors)
C07A9.2	103	P3	(No WT neighbors)
C07A9.2	103	D	(No WT neighbors)
C07A9.2	104	ABa	(No WT neighbors)
C07A9.2	104	ABp	(No WT neighbors)
C07A9.2	104	ABal	(No WT neighbors)
C07A9.2	104	ABar	(No WT neighbors)
C07A9.2	104	ABpl	(No WT neighbors)
C07A9.2	104	ABpr	(No WT neighbors)
C07A9.2	104	ABala	(No WT neighbors)
C07A9.2	104	ABalp	(No WT neighbors)
C07A9.2	104	ABara	(No WT neighbors)
C07A9.2	104	ABarp	(No WT neighbors)
C07A9.2	104	ABpla	(No WT neighbors)
C07A9.2	104	ABplp	(No WT neighbors)
C07A9.2	104	ABpra	(No WT neighbors)
C07A9.2	104	ABprp	(No WT neighbors)
C07A9.2	104	EMS	(No WT neighbors)
C07A9.2	104	P2	(No WT neighbors)
C07A9.2	104	MS	(No WT neighbors)
C07A9.2	104	E	(No WT neighbors)
C07A9.2	104	C	(No WT neighbors)
C07A9.2	104	P3	(No WT neighbors)
C07A9.2	104	D	(No WT neighbors)
C07A9.2	105	ABa	(No WT neighbors)
C07A9.2	105	ABp	(No WT neighbors)
C07A9.2	105	ABal	(No WT neighbors)
C07A9.2	105	ABar	(No WT neighbors)
C07A9.2	105	ABpl	(No WT neighbors)
C07A9.2	105	ABpr	(No WT neighbors)
C07A9.2	105	ABala	(No WT neighbors)
C07A9.2	105	ABalp	(No WT neighbors)
C07A9.2	105	ABara	(No WT neighbors)
C07A9.2	105	ABarp	(No WT neighbors)
C07A9.2	105	ABpla	(No WT neighbors)
C07A9.2	105	ABplp	(No WT neighbors)
C07A9.2	105	ABpra	(No WT neighbors)
C07A9.2	105	ABprp	(No WT neighbors)
C07A9.2	105	EMS	(No WT neighbors)
C07A9.2	105	P2	(No WT neighbors)
C07A9.2	105	MS	(No WT neighbors)
C07A9.2	105	E	(No WT neighbors)
C07A9.2	105	C	(No WT neighbors)
C07A9.2	105	P3	(No WT neighbors)
C07A9.2	105	D	(No WT neighbors)
C07A9.2	106	ABa	(No WT neighbors)
C07A9.2	106	ABp	(No WT neighbors)
C07A9.2	106	ABal	(No WT neighbors)
C07A9.2	106	ABar	(No WT neighbors)
C07A9.2	106	ABpl	(No WT neighbors)
C07A9.2	106	ABpr	(No WT neighbors)
C07A9.2	106	ABala	(No WT neighbors)
C07A9.2	106	ABalp	(No WT neighbors)
C07A9.2	106	ABara	(No WT neighbors)
C07A9.2	106	ABarp	(No WT neighbors)
C07A9.2	106	ABpla	(No WT neighbors)
C07A9.2	106	ABplp	(No WT neighbors)
C07A9.2	106	ABpra	(No WT neighbors)
C07A9.2	106	ABprp	(No WT neighbors)
C07A9.2	106	EMS	(No WT neighbors)
C07A9.2	106	P2	(No WT neighbors)
C07A9.2	106	MS	(No WT neighbors)
C07A9.2	106	E	(No WT neighbors)
C07A9.2	106	C	(No WT neighbors)
C07A9.2	106	P3	(No WT neighbors)
C07A9.2	106	D	(No WT neighbors)
C07A9.2	107	ABa	(No WT neighbors)
C07A9.2	107	ABp	(No WT neighbors)
C07A9.2	107	ABal	(No WT neighbors)
C07A9.2	107	ABar	(No WT neighbors)
C07A9.2	107	ABpl	(No WT neighbors)
C07A9.2	107	ABpr	(No WT neighbors)
C07A9.2	107	ABala	(No WT neighbors)
C07A9.2	107	ABalp	(No WT neighbors)
C07A9.2	107	ABara	(No WT neighbors)
C07A9.2	107	ABarp	(No WT neighbors)
C07A9.2	107	ABpla	(No WT neighbors)
C07A9.2	107	ABplp	(No WT neighbors)
C07A9.2	107	ABpra	(No WT neighbors)
C07A9.2	107	ABprp	(No WT neighbors)
C07A9.2	107	EMS	(No WT neighbors)
C07A9.2	107	P2	(No WT neighbors)
C07A9.2	107	MS	(No WT neighbors)
C07A9.2	107	E	(No WT neighbors)
C07A9.2	107	C	(No WT neighbors)
C07A9.2	107	P3	(No WT neighbors)
C07A9.2	107	D	(No WT neighbors)
C07A9.2	108	ABa	(No WT neighbors)
C07A9.2	108	ABp	(No WT neighbors)
C07A9.2	108	ABal	(No WT neighbors)
C07A9.2	108	ABar	10	['ABarp']
C07A9.2	108	ABpl	(No WT neighbors)
C07A9.2	108	ABpr	(No WT neighbors)
C07A9.2	108	ABala	(No WT neighbors)
C07A9.2	108	ABalp	(No WT neighbors)
C07A9.2	108	ABara	(No WT neighbors)
C07A9.2	108	ABarp	(No WT neighbors)
C07A9.2	108	ABpla	(No WT neighbors)
C07A9.2	108	ABplp	(No WT neighbors)
C07A9.2	108	ABpra	(No WT neighbors)
C07A9.2	108	ABprp	(No WT neighbors)
C07A9.2	108	EMS	(No WT neighbors)
C07A9.2	108	P2	(No WT neighbors)
C07A9.2	108	MS	(No WT neighbors)
C07A9.2	108	E	(No WT neighbors)
C07A9.2	108	C	(No WT neighbors)
C07A9.2	108	P3	(No WT neighbors)
C07A9.2	108	D	(No WT neighbors)
C08B11.3	109	ABa	(No WT neighbors)
C08B11.3	109	ABp	(No WT neighbors)
C08B11.3	109	ABal	(No WT neighbors)
C08B11.3	109	ABar	(No WT neighbors)
C08B11.3	109	ABpl	(No WT neighbors)
C08B11.3	109	ABpr	(No WT neighbors)
C08B11.3	109	ABala	(No WT neighbors)
C08B11.3	109	ABalp	(No WT neighbors)
C08B11.3	109	ABara	(No WT neighbors)
C08B11.3	109	ABarp	(No WT neighbors)
C08B11.3	109	ABpla	(No WT neighbors)
C08B11.3	109	ABplp	(No WT neighbors)
C08B11.3	109	ABpra	(No WT neighbors)
C08B11.3	109	ABprp	(No WT neighbors)
C08B11.3	109	EMS	(No WT neighbors)
C08B11.3	109	P2	(No WT neighbors)
C08B11.3	109	MS	(No WT neighbors)
C08B11.3	109	E	(No WT neighbors)
C08B11.3	109	C	(No WT neighbors)
C08B11.3	109	P3	(No WT neighbors)
C08B11.3	109	D	(No WT neighbors)
C08B11.3	110	ABa	(No WT neighbors)
C08B11.3	110	ABp	(No WT neighbors)
C08B11.3	110	ABal	(No WT neighbors)
C08B11.3	110	ABar	(No WT neighbors)
C08B11.3	110	ABpl	(No WT neighbors)
C08B11.3	110	ABpr	(No WT neighbors)
C08B11.3	110	ABala	(No WT neighbors)
C08B11.3	110	ABalp	(No WT neighbors)
C08B11.3	110	ABara	(No WT neighbors)
C08B11.3	110	ABarp	(No WT neighbors)
C08B11.3	110	ABpla	(No WT neighbors)
C08B11.3	110	ABplp	(No WT neighbors)
C08B11.3	110	ABpra	(No WT neighbors)
C08B11.3	110	ABprp	(No WT neighbors)
C08B11.3	110	EMS	(No WT neighbors)
C08B11.3	110	P2	(No WT neighbors)
C08B11.3	110	MS	(No WT neighbors)
C08B11.3	110	E	1	['D']
C08B11.3	110	C	(No WT neighbors)
C08B11.3	110	P3	(No WT neighbors)
C08B11.3	110	D	(No WT neighbors)
C08B11.3	111	ABa	(No WT neighbors)
C08B11.3	111	ABp	(No WT neighbors)
C08B11.3	111	ABal	(No WT neighbors)
C08B11.3	111	ABar	(No WT neighbors)
C08B11.3	111	ABpl	(No WT neighbors)
C08B11.3	111	ABpr	(No WT neighbors)
C08B11.3	111	ABala	(No WT neighbors)
C08B11.3	111	ABalp	(No WT neighbors)
C08B11.3	111	ABara	(No WT neighbors)
C08B11.3	111	ABarp	(No WT neighbors)
C08B11.3	111	ABpla	(No WT neighbors)
C08B11.3	111	ABplp	(No WT neighbors)
C08B11.3	111	ABpra	(No WT neighbors)
C08B11.3	111	ABprp	(No WT neighbors)
C08B11.3	111	EMS	(No WT neighbors)
C08B11.3	111	P2	(No WT neighbors)
C08B11.3	111	MS	(No WT neighbors)
C08B11.3	111	E	(No WT neighbors)
C08B11.3	111	C	(No WT neighbors)
C08B11.3	111	P3	(No WT neighbors)
C08B11.3	111	D	(No WT neighbors)
C08B11.3	112	ABa	(No WT neighbors)
C08B11.3	112	ABp	(No WT neighbors)
C08B11.3	112	ABal	(No WT neighbors)
C08B11.3	112	ABar	(No WT neighbors)
C08B11.3	112	ABpl	(No WT neighbors)
C08B11.3	112	ABpr	(No WT neighbors)
C08B11.3	112	ABala	(No WT neighbors)
C08B11.3	112	ABalp	(No WT neighbors)
C08B11.3	112	ABara	(No WT neighbors)
C08B11.3	112	ABarp	(No WT neighbors)
C08B11.3	112	ABpla	(No WT neighbors)
C08B11.3	112	ABplp	(No WT neighbors)
C08B11.3	112	ABpra	(No WT neighbors)
C08B11.3	112	ABprp	(No WT neighbors)
C08B11.3	112	EMS	(No WT neighbors)
C08B11.3	112	P2	(No WT neighbors)
C08B11.3	112	MS	(No WT neighbors)
C08B11.3	112	E	(No WT neighbors)
C08B11.3	112	C	(No WT neighbors)
C08B11.3	112	P3	(No WT neighbors)
C08B11.3	112	D	(No WT neighbors)
C08B11.3	113	ABa	(No WT neighbors)
C08B11.3	113	ABp	(No WT neighbors)
C08B11.3	113	ABal	(No WT neighbors)
C08B11.3	113	ABar	(No WT neighbors)
C08B11.3	113	ABpl	(No WT neighbors)
C08B11.3	113	ABpr	(No WT neighbors)
C08B11.3	113	ABala	(No WT neighbors)
C08B11.3	113	ABalp	(No WT neighbors)
C08B11.3	113	ABara	(No WT neighbors)
C08B11.3	113	ABarp	(No WT neighbors)
C08B11.3	113	ABpla	(No WT neighbors)
C08B11.3	113	ABplp	(No WT neighbors)
C08B11.3	113	ABpra	(No WT neighbors)
C08B11.3	113	ABprp	(No WT neighbors)
C08B11.3	113	EMS	(No WT neighbors)
C08B11.3	113	P2	(No WT neighbors)
C08B11.3	113	MS	(No WT neighbors)
C08B11.3	113	E	(No WT neighbors)
C08B11.3	113	C	(No WT neighbors)
C08B11.3	113	P3	(No WT neighbors)
C08B11.3	113	D	(No WT neighbors)
C08B11.3	114	ABa	(No WT neighbors)
C08B11.3	114	ABp	(No WT neighbors)
C08B11.3	114	ABal	(No WT neighbors)
C08B11.3	114	ABar	(No WT neighbors)
C08B11.3	114	ABpl	(No WT neighbors)
C08B11.3	114	ABpr	(No WT neighbors)
C08B11.3	114	ABala	(No WT neighbors)
C08B11.3	114	ABalp	(No WT neighbors)
C08B11.3	114	ABara	(No WT neighbors)
C08B11.3	114	ABarp	(No WT neighbors)
C08B11.3	114	ABpla	(No WT neighbors)
C08B11.3	114	ABplp	(No WT neighbors)
C08B11.3	114	ABpra	(No WT neighbors)
C08B11.3	114	ABprp	(No WT neighbors)
C08B11.3	114	EMS	(No WT neighbors)
C08B11.3	114	P2	(No WT neighbors)
C08B11.3	114	MS	(No WT neighbors)
C08B11.3	114	E	21	['E']
C08B11.3	114	C	(No WT neighbors)
C08B11.3	114	P3	(No WT neighbors)
C08B11.3	114	D	(No WT neighbors)
C08B11.3	115	ABa	(No WT neighbors)
C08B11.3	115	ABp	(No WT neighbors)
C08B11.3	115	ABal	(No WT neighbors)
C08B11.3	115	ABar	(No WT neighbors)
C08B11.3	115	ABpl	(No WT neighbors)
C08B11.3	115	ABpr	(No WT neighbors)
C08B11.3	115	ABala	(No WT neighbors)
C08B11.3	115	ABalp	(No WT neighbors)
C08B11.3	115	ABara	(No WT neighbors)
C08B11.3	115	ABarp	(No WT neighbors)
C08B11.3	115	ABpla	(No WT neighbors)
C08B11.3	115	ABplp	(No WT neighbors)
C08B11.3	115	ABpra	(No WT neighbors)
C08B11.3	115	ABprp	(No WT neighbors)
C08B11.3	115	EMS	(No WT neighbors)
C08B11.3	115	P2	(No WT neighbors)
C08B11.3	115	MS	(No WT neighbors)
C08B11.3	115	E	20	['E']
C08B11.3	115	C	(No WT neighbors)
C08B11.3	115	P3	(No WT neighbors)
C08B11.3	115	D	(No WT neighbors)
C49H3.8	116	ABa	(No WT neighbors)
C49H3.8	116	ABp	(No WT neighbors)
C49H3.8	116	ABal	9	['ABalp' 'ABara']
C49H3.8	116	ABar	(No WT neighbors)
C49H3.8	116	ABpl	(No WT neighbors)
C49H3.8	116	ABpr	(No WT neighbors)
C49H3.8	116	ABala	(No WT neighbors)
C49H3.8	116	ABalp	(No WT neighbors)
C49H3.8	116	ABara	(No WT neighbors)
C49H3.8	116	ABarp	(No WT neighbors)
C49H3.8	116	ABpla	(No WT neighbors)
C49H3.8	116	ABplp	(No WT neighbors)
C49H3.8	116	ABpra	(No WT neighbors)
C49H3.8	116	ABprp	(No WT neighbors)
C49H3.8	116	EMS	(No WT neighbors)
C49H3.8	116	P2	(No WT neighbors)
C49H3.8	116	MS	(No WT neighbors)
C49H3.8	116	E	(No WT neighbors)
C49H3.8	116	C	(No WT neighbors)
C49H3.8	116	P3	(No WT neighbors)
C49H3.8	116	D	(No WT neighbors)
C49H3.8	117	ABa	(No WT neighbors)
C49H3.8	117	ABp	(No WT neighbors)
C49H3.8	117	ABal	10	['ABalp']
C49H3.8	117	ABar	(No WT neighbors)
C49H3.8	117	ABpl	(No WT neighbors)
C49H3.8	117	ABpr	(No WT neighbors)
C49H3.8	117	ABala	(No WT neighbors)
C49H3.8	117	ABalp	(No WT neighbors)
C49H3.8	117	ABara	(No WT neighbors)
C49H3.8	117	ABarp	(No WT neighbors)
C49H3.8	117	ABpla	(No WT neighbors)
C49H3.8	117	ABplp	(No WT neighbors)
C49H3.8	117	ABpra	(No WT neighbors)
C49H3.8	117	ABprp	(No WT neighbors)
C49H3.8	117	EMS	(No WT neighbors)
C49H3.8	117	P2	(No WT neighbors)
C49H3.8	117	MS	(No WT neighbors)
C49H3.8	117	E	(No WT neighbors)
C49H3.8	117	C	(No WT neighbors)
C49H3.8	117	P3	(No WT neighbors)
C49H3.8	117	D	(No WT neighbors)
C49H3.8	118	ABa	(No WT neighbors)
C49H3.8	118	ABp	(No WT neighbors)
C49H3.8	118	ABal	(No WT neighbors)
C49H3.8	118	ABar	(No WT neighbors)
C49H3.8	118	ABpl	(No WT neighbors)
C49H3.8	118	ABpr	(No WT neighbors)
C49H3.8	118	ABala	(No WT neighbors)
C49H3.8	118	ABalp	(No WT neighbors)
C49H3.8	118	ABara	(No WT neighbors)
C49H3.8	118	ABarp	(No WT neighbors)
C49H3.8	118	ABpla	(No WT neighbors)
C49H3.8	118	ABplp	(No WT neighbors)
C49H3.8	118	ABpra	(No WT neighbors)
C49H3.8	118	ABprp	(No WT neighbors)
C49H3.8	118	EMS	(No WT neighbors)
C49H3.8	118	P2	(No WT neighbors)
C49H3.8	118	MS	(No WT neighbors)
C49H3.8	118	E	(No WT neighbors)
C49H3.8	118	C	(No WT neighbors)
C49H3.8	118	P3	(No WT neighbors)
C49H3.8	118	D	(No WT neighbors)
C49H3.8	119	ABa	(No WT neighbors)
C49H3.8	119	ABp	(No WT neighbors)
C49H3.8	119	ABal	19	['ABalp']
C49H3.8	119	ABar	4	['ABalp']
C49H3.8	119	ABpl	(No WT neighbors)
C49H3.8	119	ABpr	(No WT neighbors)
C49H3.8	119	ABala	(No WT neighbors)
C49H3.8	119	ABalp	(No WT neighbors)
C49H3.8	119	ABara	(No WT neighbors)
C49H3.8	119	ABarp	(No WT neighbors)
C49H3.8	119	ABpla	(No WT neighbors)
C49H3.8	119	ABplp	(No WT neighbors)
C49H3.8	119	ABpra	(No WT neighbors)
C49H3.8	119	ABprp	(No WT neighbors)
C49H3.8	119	EMS	(No WT neighbors)
C49H3.8	119	P2	(No WT neighbors)
C49H3.8	119	MS	(No WT neighbors)
C49H3.8	119	E	(No WT neighbors)
C49H3.8	119	C	(No WT neighbors)
C49H3.8	119	P3	(No WT neighbors)
C49H3.8	119	D	(No WT neighbors)
C49H3.8	120	ABa	(No WT neighbors)
C49H3.8	120	ABp	(No WT neighbors)
C49H3.8	120	ABal	(No WT neighbors)
C49H3.8	120	ABar	(No WT neighbors)
C49H3.8	120	ABpl	1	['ABarp']
C49H3.8	120	ABpr	(No WT neighbors)
C49H3.8	120	ABala	(No WT neighbors)
C49H3.8	120	ABalp	(No WT neighbors)
C49H3.8	120	ABara	(No WT neighbors)
C49H3.8	120	ABarp	(No WT neighbors)
C49H3.8	120	ABpla	(No WT neighbors)
C49H3.8	120	ABplp	(No WT neighbors)
C49H3.8	120	ABpra	(No WT neighbors)
C49H3.8	120	ABprp	(No WT neighbors)
C49H3.8	120	EMS	(No WT neighbors)
C49H3.8	120	P2	(No WT neighbors)
C49H3.8	120	MS	(No WT neighbors)
C49H3.8	120	E	(No WT neighbors)
C49H3.8	120	C	(No WT neighbors)
C49H3.8	120	P3	(No WT neighbors)
C49H3.8	120	D	(No WT neighbors)
C50F2.3	121	ABa	(No WT neighbors)
C50F2.3	121	ABp	(No WT neighbors)
C50F2.3	121	ABal	(No WT neighbors)
C50F2.3	121	ABar	(No WT neighbors)
C50F2.3	121	ABpl	(No WT neighbors)
C50F2.3	121	ABpr	(No WT neighbors)
C50F2.3	121	ABala	(No WT neighbors)
C50F2.3	121	ABalp	(No WT neighbors)
C50F2.3	121	ABara	(No WT neighbors)
C50F2.3	121	ABarp	(No WT neighbors)
C50F2.3	121	ABpla	(No WT neighbors)
C50F2.3	121	ABplp	(No WT neighbors)
C50F2.3	121	ABpra	(No WT neighbors)
C50F2.3	121	ABprp	(No WT neighbors)
C50F2.3	121	EMS	(No WT neighbors)
C50F2.3	121	P2	(No WT neighbors)
C50F2.3	121	MS	(No WT neighbors)
C50F2.3	121	E	(No WT neighbors)
C50F2.3	121	C	(No WT neighbors)
C50F2.3	121	P3	(No WT neighbors)
C50F2.3	121	D	(No WT neighbors)
C50F2.3	122	ABa	(No WT neighbors)
C50F2.3	122	ABp	(No WT neighbors)
C50F2.3	122	ABal	(No WT neighbors)
C50F2.3	122	ABar	(No WT neighbors)
C50F2.3	122	ABpl	(No WT neighbors)
C50F2.3	122	ABpr	(No WT neighbors)
C50F2.3	122	ABala	(No WT neighbors)
C50F2.3	122	ABalp	(No WT neighbors)
C50F2.3	122	ABara	(No WT neighbors)
C50F2.3	122	ABarp	(No WT neighbors)
C50F2.3	122	ABpla	(No WT neighbors)
C50F2.3	122	ABplp	(No WT neighbors)
C50F2.3	122	ABpra	(No WT neighbors)
C50F2.3	122	ABprp	(No WT neighbors)
C50F2.3	122	EMS	(No WT neighbors)
C50F2.3	122	P2	(No WT neighbors)
C50F2.3	122	MS	(No WT neighbors)
C50F2.3	122	E	(No WT neighbors)
C50F2.3	122	C	(No WT neighbors)
C50F2.3	122	P3	(No WT neighbors)
C50F2.3	122	D	(No WT neighbors)
C50F2.3	123	ABa	(No WT neighbors)
C50F2.3	123	ABp	(No WT neighbors)
C50F2.3	123	ABal	(No WT neighbors)
C50F2.3	123	ABar	(No WT neighbors)
C50F2.3	123	ABpl	19	['ABarp']
C50F2.3	123	ABpr	(No WT neighbors)
C50F2.3	123	ABala	(No WT neighbors)
C50F2.3	123	ABalp	(No WT neighbors)
C50F2.3	123	ABara	(No WT neighbors)
C50F2.3	123	ABarp	(No WT neighbors)
C50F2.3	123	ABpla	(No WT neighbors)
C50F2.3	123	ABplp	(No WT neighbors)
C50F2.3	123	ABpra	(No WT neighbors)
C50F2.3	123	ABprp	(No WT neighbors)
C50F2.3	123	EMS	(No WT neighbors)
C50F2.3	123	P2	(No WT neighbors)
C50F2.3	123	MS	(No WT neighbors)
C50F2.3	123	E	(No WT neighbors)
C50F2.3	123	C	(No WT neighbors)
C50F2.3	123	P3	(No WT neighbors)
C50F2.3	123	D	(No WT neighbors)
C50F2.3	124	ABa	(No WT neighbors)
C50F2.3	124	ABp	(No WT neighbors)
C50F2.3	124	ABal	(No WT neighbors)
C50F2.3	124	ABar	(No WT neighbors)
C50F2.3	124	ABpl	(No WT neighbors)
C50F2.3	124	ABpr	(No WT neighbors)
C50F2.3	124	ABala	(No WT neighbors)
C50F2.3	124	ABalp	(No WT neighbors)
C50F2.3	124	ABara	(No WT neighbors)
C50F2.3	124	ABarp	(No WT neighbors)
C50F2.3	124	ABpla	(No WT neighbors)
C50F2.3	124	ABplp	(No WT neighbors)
C50F2.3	124	ABpra	(No WT neighbors)
C50F2.3	124	ABprp	(No WT neighbors)
C50F2.3	124	EMS	(No WT neighbors)
C50F2.3	124	P2	(No WT neighbors)
C50F2.3	124	MS	(No WT neighbors)
C50F2.3	124	E	(No WT neighbors)
C50F2.3	124	C	(No WT neighbors)
C50F2.3	124	P3	(No WT neighbors)
C50F2.3	124	D	(No WT neighbors)
C50F2.3	125	ABa	(No WT neighbors)
C50F2.3	125	ABp	(No WT neighbors)
C50F2.3	125	ABal	(No WT neighbors)
C50F2.3	125	ABar	(No WT neighbors)
[truncated: 25,763 more rows]
